# Supplementary material for: Infection-induced chromatin modifications facilitate translocation of herpes simplex virus capsids to the inner nuclear membrane
Source: PLoS Pathog. 2021 Dec 15;17(12):e1010132. doi: 10.1371/journal.ppat.1010132 (PMC8673650; doi:10.1371/journal.ppat.1010132)
Supplement: S1 Data — (XLSX) [file ppat.1010132.s006.xlsx]

## Sheet: Fig 1B
	4 hpi
	Distance	Cell1	Cell2	Cell3	Cell4	Cell5	Cell6	Cell7	Cell8	Cell9	Cell10	Cell11	Cell12	Cell13	Cell14	Cell15	Cell16	Cell17	Cell18	Cell19	Cell20	Cell21	Cell22	Cell23	Cell24	Cell25	Cell26	Cell27	Cell28		Mean	Stderr
	0.13	0.118493	0.0540962	0.0655884	0.0461033	0.0531425	0.0523161	0.0399341	0.0560293	0.0448215	0.0406213	0.046207	0.047178	0.063038	0.0506633	0.0517132	0.0511364	0.044202	0.0603318	0.0551337	0.065449	0.0540057	0.0534024	0.0530761	0.0342905	0.0401299	0.0388942	0.0473189	0.0640323		0.0532624	0.00287459
	0.39	0.160369	0.0739148	0.0891031	0.0620107	0.0744086	0.0691005	0.0514539	0.0818749	0.0590757	0.0581928	0.0609808	0.058367	0.0899539	0.0735472	0.0751984	0.0654627	0.0604275	0.0986825	0.0783225	0.0875531	0.0709627	0.0757404	0.0790188	0.0462512	0.0516831	0.0530171	0.0635664	0.0814497		0.0732032	0.00407107
	0.65	0.132913	0.0699509	0.0897122	0.0644143	0.0771964	0.0732648	0.0556086	0.0827677	0.0649169	0.0623272	0.0612544	0.0593322	0.0934721	0.0767157	0.0832581	0.0695084	0.0625431	0.110337	0.0843153	0.0916711	0.0717903	0.0732899	0.0851004	0.0538318	0.0549288	0.0570051	0.0643467	0.0737219		0.0749819	0.0033462
	0.91	0.0930556	0.0647035	0.0836796	0.0616145	0.0755994	0.0737854	0.0570218	0.0757481	0.0680219	0.0573657	0.059384	0.0592878	0.0907456	0.0746702	0.0824925	0.0689838	0.0582299	0.0929795	0.082064	0.0891896	0.0686623	0.0643032	0.0802397	0.0568934	0.0560386	0.0567074	0.0620536	0.0688431		0.0707987	0.00229272
	1.17	0.0637715	0.0623764	0.0735009	0.0585641	0.072507	0.0753579	0.0591471	0.070703	0.0693044	0.0529646	0.0561111	0.0584572	0.085522	0.0719431	0.0786531	0.0689028	0.0526031	0.0727003	0.0777526	0.0836642	0.0614125	0.0591389	0.0696625	0.0549507	0.0591415	0.0568665	0.0609418	0.0651627		0.0661351	0.00173796
	1.43	0.044788	0.0587962	0.0649445	0.0559823	0.0712844	0.075756	0.0596824	0.065126	0.0683189	0.0483633	0.0524585	0.0559994	0.0816809	0.069393	0.0716992	0.0646125	0.048596	0.059579	0.0726012	0.0759998	0.0576753	0.0552968	0.0631744	0.0490928	0.0576925	0.0563078	0.0597583	0.063694		0.0617269	0.00175182
	1.69	0.0359726	0.054706	0.0569435	0.0556769	0.0691486	0.0738014	0.0607303	0.0605738	0.0657762	0.0470895	0.0493094	0.0530192	0.0756448	0.065947	0.0623772	0.0608849	0.0469081	0.0552048	0.0668645	0.068605	0.0522487	0.0490748	0.0583328	0.0441283	0.0561644	0.0553847	0.0576929	0.0603648		0.0578062	0.00171148
	1.95	0.0313453	0.0500986	0.0494406	0.0559338	0.0659942	0.0690391	0.0608465	0.0527403	0.0628075	0.0457791	0.0478321	0.0517637	0.0667755	0.0603523	0.0538544	0.0546491	0.0469069	0.0518277	0.0621053	0.0616157	0.0501603	0.0425673	0.0547783	0.0403714	0.0546441	0.0545669	0.055592	0.0560408		0.0539439	0.0015776
	2.21	0.0290679	0.0464067	0.0425604	0.0557556	0.061075	0.0610485	0.0609737	0.0456525	0.0590737	0.0450622	0.0478042	0.0520553	0.0562044	0.0550922	0.0491458	0.0492083	0.0475636	0.0480947	0.0572418	0.0551271	0.047942	0.0377185	0.051629	0.0379282	0.0539039	0.054444	0.0529621	0.0506667		0.0504074	0.0014256
	2.47	0.0280449	0.0449925	0.0378536	0.0532245	0.0562353	0.051789	0.0606792	0.0411179	0.0553391	0.044123	0.0477057	0.0513797	0.045309	0.0506586	0.0464	0.0458741	0.048109	0.0443476	0.0509563	0.048272	0.0468245	0.0357643	0.0506906	0.0368146	0.0527848	0.0553355	0.0481208	0.0477145		0.0473736	0.00131184
	2.73	0.0278436	0.0437207	0.0358197	0.0509335	0.0506263	0.0455114	0.0578883	0.0382169	0.0501539	0.044623	0.0495144	0.0517256	0.0374485	0.0476745	0.0435691	0.0431183	0.0503804	0.0406513	0.0440205	0.0425614	0.0461742	0.0364933	0.0518602	0.0384792	0.0510994	0.0557922	0.045156	0.0451873		0.045223	0.00125568
	2.99	0.0274564	0.0427739	0.0327294	0.0509474	0.0444695	0.0410572	0.0552631	0.038856	0.0446316	0.0457179	0.0517554	0.0518254	0.0321437	0.0437253	0.0408568	0.0430044	0.0504021	0.0385236	0.0384462	0.0384761	0.0452111	0.0389272	0.0474462	0.0429318	0.0497913	0.0550942	0.044718	0.0400512		0.0434726	0.00127368
	3.25	0.029198	0.0428173	0.0322683	0.0511767	0.0375576	0.0378487	0.0516682	0.0387441	0.0403983	0.0490784	0.0527169	0.04981	0.0289461	0.0403711	0.0393849	0.0409648	0.0504727	0.0359357	0.0346601	0.0341939	0.0457519	0.042869	0.0423959	0.0502677	0.0492973	0.0546115	0.0462353	0.0367641		0.0423716	0.00138707
	3.51	0.0320528	0.0434471	0.0330007	0.0514365	0.0340014	0.0359844	0.0478092	0.0382349	0.0389456	0.0522839	0.0538572	0.0483919	0.026857	0.037409	0.0383772	0.0392544	0.0504049	0.0346743	0.0324309	0.0304241	0.0454588	0.0468777	0.0380434	0.0580267	0.0499773	0.0535396	0.0477872	0.0354878		0.0419456	0.0015926
	3.77	0.0340107	0.0458067	0.0352739	0.0505996	0.0320059	0.0337685	0.0461794	0.0374075	0.0395637	0.0562017	0.05477	0.0462144	0.0251595	0.0364774	0.0369005	0.0394648	0.0521637	0.0338847	0.0318075	0.0274655	0.0460453	0.0506095	0.0360888	0.0649369	0.0507402	0.0515679	0.0482597	0.0382774		0.0422018	0.00181643
	4.03	0.0324442	0.0488062	0.0405701	0.0483721	0.0313431	0.0325243	0.0460535	0.037338	0.0404264	0.0608766	0.0536641	0.0471079	0.0246395	0.0376865	0.0362965	0.04262	0.0541738	0.032537	0.0323743	0.0254838	0.0462896	0.0536614	0.03454	0.0714075	0.0523108	0.0486933	0.0489358	0.040512		0.0429174	0.00204175
	4.29	0.0294452	0.0490098	0.0408142	0.0493279	0.0315062	0.0331268	0.0430248	0.0423495	0.0414929	0.062419	0.0515299	0.0494728	0.0243511	0.0347615	0.0355795	0.0479068	0.0554781	0.0314658	0.0326825	0.0245221	0.0486649	0.059033	0.0315079	0.0746055	0.0517787	0.0489838	0.0464644	0.0422824		0.0433424	0.00223084
	4.55	0.0258131	0.0525806	0.0471517	0.0411956	0.0312571	0.0325405	0.0435122	0.0443362	0.0422978	0.0639244	0.0505807	0.0527935	0.0252315	0.0384187	0.0373504	0.0499132	0.0589265	0.0293137	0.0335753	0.0245109	0.0476242	0.0615362	0.0351621	0.0731971	0.0531006	0.0459473	0.0491986	0.0442554		0.0441159	0.0022976
	4.81	0.0239159	0.050996	0.0490454	0.0367307	0.0306415	0.0323794	0.0425238	0.0521835	0.0446341	0.0629864	0.0525641	0.055819	0.0268768	0.0344935	0.036893	0.0545303	0.0615086	0.0289292	0.0326454	0.025216	0.0470956	0.0636963	0.0372528	0.0715949	0.054793	0.0472409	0.0508917	0.045492		0.0447704	0.00241584
	8 hpi
	Distance	Cell1	Cell2	Cell3	Cell4	Cell5	Cell6	Cell7	Cell8	Cell9	Cell10	Cell11	Cell12	Cell13	Cell14	Cell15	Cell16	Cell17	Cell18	Cell19	Cell20	Cell21	Cell22	Cell23	Cell24	Cell25	Cell26	Cell27	Cell28		Mean	Stderr
	0.13	0.128394	0.0795973	0.0838807	0.0603291	0.0567474	0.0454901	0.0768324	0.0764651	0.0378057	0.0460472	0.0355933	0.0623866	0.0550144	0.0570262	0.0466991	0.077036	0.0974348	0.0550988	0.0486316	0.0810184	0.0560251	0.0612059	0.0567682	0.0446886	0.0421709	0.0454281	0.0528259	0.0525615		0.0614001	0.00382104
	0.39	0.173891	0.117286	0.117925	0.0798299	0.0722373	0.0651109	0.101689	0.101667	0.052325	0.0624503	0.0468558	0.0801886	0.0673871	0.077289	0.0628393	0.100375	0.137117	0.0724978	0.0662162	0.114415	0.0786464	0.0863394	0.0754997	0.0593243	0.0514624	0.0563393	0.0720975	0.0707727		0.0828598	0.0054421
	0.65	0.146885	0.110579	0.10827	0.0838591	0.0604811	0.0733287	0.0977224	0.100963	0.0623888	0.0672943	0.0535255	0.0764326	0.0692397	0.0846172	0.0696331	0.0921218	0.129942	0.0753282	0.0655152	0.118927	0.077164	0.0772563	0.0774373	0.0645335	0.0566812	0.0588416	0.0742221	0.0712082		0.0822999	0.00436966
	0.91	0.0960033	0.0816731	0.0838595	0.0835044	0.0538813	0.0729371	0.0909902	0.0959311	0.0661456	0.0657247	0.0557627	0.0688496	0.0682901	0.0842525	0.0711363	0.0762429	0.0981493	0.075703	0.0613029	0.10579	0.0674733	0.0654913	0.074543	0.0647039	0.0580915	0.0601805	0.069448	0.0661079		0.0743632	0.00257925
	1.17	0.0595418	0.0617834	0.0626546	0.0807639	0.055751	0.0700605	0.087806	0.0874794	0.0661982	0.0632902	0.0566582	0.0609013	0.0682455	0.0803812	0.0704605	0.0607223	0.0643589	0.0752307	0.0611506	0.0845772	0.0600532	0.0608456	0.0716609	0.0624944	0.0577944	0.061412	0.0666923	0.0620845		0.0671805	0.00176507
	1.43	0.0419114	0.0511381	0.0485418	0.076927	0.0593188	0.0654984	0.0858159	0.0788533	0.0633524	0.0613028	0.0574054	0.0528343	0.0669717	0.0755698	0.0705134	0.0535436	0.0420037	0.0734637	0.0639709	0.0681111	0.0570969	0.0600269	0.0667524	0.0607349	0.0563141	0.0642749	0.0666587	0.0591552		0.0624308	0.00197308
	1.69	0.0341767	0.044769	0.0426408	0.0725611	0.0600847	0.060559	0.0823683	0.0672206	0.061324	0.0602189	0.0580696	0.0487539	0.0649147	0.0708241	0.0695625	0.0503764	0.0333487	0.0684879	0.0687953	0.053657	0.0568215	0.0586393	0.0638649	0.0576829	0.0545238	0.0649859	0.0645363	0.0577086		0.0589813	0.00210565
	1.95	0.0306592	0.0413535	0.0385192	0.066128	0.0563805	0.0565808	0.0727371	0.0555231	0.0603421	0.0593669	0.0578014	0.047472	0.0604993	0.0649364	0.0669996	0.0501253	0.0301925	0.0627848	0.0724402	0.0443322	0.0565517	0.0557106	0.0620454	0.0547536	0.0531278	0.063068	0.0600592	0.0558534		0.0555837	0.00203613
	2.21	0.0294143	0.0391584	0.0355335	0.0581903	0.051746	0.0543757	0.0584744	0.044331	0.0592843	0.0578393	0.0568564	0.0477811	0.0547309	0.0571045	0.0619952	0.0495508	0.0287882	0.0563202	0.0714853	0.038828	0.0549552	0.0513335	0.059729	0.0520693	0.0520301	0.0583029	0.0537249	0.0538193		0.0517054	0.00184807
	2.47	0.0289843	0.038759	0.0313172	0.0519144	0.0472924	0.0516494	0.0440215	0.0361042	0.0575337	0.0560826	0.0556814	0.0479286	0.0499481	0.0483959	0.0572401	0.0466034	0.0286092	0.049216	0.0656692	0.0352541	0.050036	0.0475785	0.0573497	0.0510515	0.0519426	0.0527621	0.0484702	0.0511796		0.0478063	0.00171324
	2.73	0.0280945	0.0385983	0.028619	0.0463222	0.0432294	0.0490632	0.0330133	0.0319717	0.0553126	0.0544273	0.0548164	0.049171	0.0469894	0.0419323	0.0525154	0.0431775	0.0280105	0.0419534	0.0585394	0.0327914	0.0442794	0.0445865	0.0524366	0.0512132	0.0523913	0.0483911	0.0466592	0.0490504		0.0445556	0.00167329
	2.99	0.0268229	0.0382608	0.0278991	0.0420786	0.0425584	0.0479965	0.0261809	0.028862	0.0520222	0.0519094	0.0543308	0.0480055	0.0446367	0.0374594	0.0479705	0.0402895	0.0294451	0.0373308	0.050513	0.0306898	0.0413799	0.0437881	0.0491091	0.0504211	0.0513935	0.0461207	0.0452221	0.0479939		0.0421675	0.00163088
	3.25	0.0258105	0.0395163	0.0302898	0.0374373	0.0413818	0.0457269	0.0228944	0.0276399	0.0488335	0.0478703	0.0535003	0.0473803	0.0427812	0.03516	0.0440905	0.037943	0.0298801	0.0349262	0.0438127	0.0294408	0.0389986	0.0431204	0.0441327	0.0500379	0.0514015	0.0450104	0.0436878	0.0457676		0.0403026	0.00154024
	3.51	0.025843	0.0405721	0.0356246	0.0325325	0.0426261	0.0434414	0.0213563	0.0269949	0.0463963	0.0452492	0.0520994	0.0470082	0.0417718	0.0343452	0.0409402	0.0362425	0.0298451	0.0356187	0.0385903	0.0282829	0.0382078	0.0430658	0.0385384	0.049245	0.0510285	0.045273	0.0413625	0.0438132		0.0391398	0.00146932
	3.77	0.0262028	0.0393497	0.0412304	0.0292105	0.046238	0.0425304	0.0203974	0.0272984	0.0448276	0.0428894	0.0515228	0.0452403	0.0420472	0.0336655	0.0386071	0.0362343	0.0312377	0.0369562	0.0360271	0.0279284	0.038643	0.0427919	0.0341574	0.048222	0.0521633	0.0462801	0.0398395	0.0423523		0.0387175	0.00148081
	4.03	0.0254895	0.0364384	0.0454855	0.0273889	0.0476137	0.0417544	0.0198746	0.0281354	0.0438388	0.0424531	0.0512012	0.0440086	0.0414095	0.0332879	0.0374374	0.0362688	0.0331649	0.0350391	0.0340662	0.0274198	0.0398516	0.0414288	0.0313388	0.0477405	0.0530508	0.0458829	0.0398271	0.041991		0.0383174	0.00153465
	4.29	0.0244105	0.0327576	0.0430076	0.0242906	0.0527812	0.0396239	0.0194374	0.0270066	0.0424507	0.0409155	0.0496213	0.0425427	0.0397793	0.0308025	0.0344673	0.0375662	0.0389012	0.0399594	0.031184	0.0264199	0.0442855	0.0417854	0.0285382	0.0454889	0.0531386	0.0457922	0.0387684	0.0429439		0.0378095	0.00165149
	4.55	0.0234512	0.0338479	0.0481504	0.0235897	0.0545019	0.0383341	0.0192424	0.0287602	0.0407717	0.0395269	0.0497493	0.0423206	0.0380609	0.0280687	0.0307932	0.0365645	0.0426062	0.0348259	0.03122	0.0260894	0.0474591	0.0378852	0.0284453	0.0439932	0.0524746	0.0454551	0.0385597	0.0428902		0.0374156	0.00173822
	4.81	0.024014	0.0345624	0.0465516	0.0231424	0.055149	0.0359386	0.0191461	0.0287932	0.0388466	0.0351417	0.0489489	0.0407941	0.0372825	0.0248816	0.0260993	0.0390159	0.0469644	0.0392593	0.0308698	0.0260286	0.0520718	0.0371207	0.0276531	0.0416014	0.0488191	0.0461991	0.0373384	0.0427466		0.0369636	0.00180527
	12 hpi
	Distance	Cell1	Cell2	Cell3	Cell4	Cell5	Cell6	Cell7	Cell8	Cell9	Cell10	Cell11	Cell12	Cell13	Cell14	Cell15	Cell16	Cell17	Cell18	Cell19	Cell20	Cell21	Cell22	Cell23	Cell24	Cell25	Cell26	Cell27	Cell28		Mean	Stderr
	0.13	0.112316	0.0510636	0.0674492	0.0716081	0.0436765	0.0616868	0.0437643	0.0647492	0.0804484	0.0508295	0.0756091	0.0650117	0.0430232	0.0791018	0.106555	0.047888	0.0565061	0.0436838	0.0764833	0.0460946	0.0491575	0.045004	0.0740839	0.0497971	0.0615822	0.0716724	0.093817	0.0779041		0.0646631	0.00357887
	0.39	0.150661	0.0640989	0.0954885	0.0993549	0.0517933	0.0902492	0.0598062	0.0916564	0.0998162	0.0701111	0.100347	0.084943	0.0570825	0.113121	0.135665	0.0666542	0.0770073	0.0569707	0.101205	0.0641864	0.0710747	0.0621642	0.0980007	0.0680929	0.0843173	0.0971283	0.12911	0.108397		0.0874466	0.0047716
	0.65	0.135654	0.0642975	0.0946706	0.100027	0.0535089	0.0865212	0.0630655	0.0844015	0.0956552	0.0692274	0.0895237	0.08299	0.058658	0.103723	0.109051	0.0714126	0.085627	0.060732	0.0988929	0.0685285	0.0681218	0.066883	0.0936562	0.066881	0.0848415	0.0997726	0.124568	0.110635		0.0854117	0.0038985
	0.91	0.103588	0.0644232	0.0848809	0.0910063	0.0532219	0.0747971	0.0610469	0.0726467	0.0875979	0.0618165	0.0693724	0.074668	0.0554511	0.0913334	0.0803021	0.0709084	0.0860943	0.0592537	0.0897261	0.0668138	0.0580241	0.0637926	0.0841008	0.0597321	0.0784107	0.0932945	0.0998448	0.102959		0.0763967	0.00283844
	1.17	0.0686382	0.0652395	0.0757725	0.0829675	0.0545885	0.0644522	0.058095	0.0685128	0.0744888	0.0564329	0.0542678	0.0707633	0.0546532	0.0830438	0.0625675	0.0711107	0.0805461	0.0553357	0.0782564	0.0642602	0.0527187	0.0604794	0.0761973	0.0565085	0.0701996	0.082175	0.0762409	0.0936024		0.0682898	0.00207408
	1.43	0.048809	0.065269	0.0711364	0.0749213	0.0556217	0.0579566	0.0559906	0.0644636	0.0585457	0.054009	0.0479725	0.0733161	0.0562534	0.0753968	0.0558437	0.0702712	0.074109	0.0502569	0.069064	0.0628497	0.0526765	0.0577381	0.0687877	0.0549836	0.0625519	0.0658134	0.0593442	0.0770911		0.0621801	0.00164189
	1.69	0.0364429	0.0637206	0.0673909	0.0673734	0.0584697	0.0530472	0.0537333	0.0586651	0.0493879	0.0528125	0.0438572	0.0757139	0.0575822	0.0681581	0.0517189	0.0686964	0.0656472	0.0457722	0.0605564	0.0627502	0.0541577	0.0560922	0.061202	0.0541907	0.0563045	0.0541682	0.0490899	0.0628863		0.0574853	0.00161943
	1.95	0.0313113	0.0609604	0.0649786	0.0592741	0.0616515	0.050564	0.0528728	0.0518221	0.0439131	0.0523419	0.0395401	0.0735696	0.0572537	0.0583517	0.0490316	0.0654877	0.0583223	0.0421385	0.0556196	0.0611937	0.0562103	0.0548644	0.0528196	0.0519269	0.0516291	0.0454144	0.0423131	0.0488318		0.0533646	0.00167737
	2.21	0.0293469	0.058584	0.0630685	0.05178	0.0640944	0.0477636	0.052146	0.0465472	0.0399639	0.0509271	0.0350905	0.0652664	0.056423	0.0489058	0.0466374	0.0627077	0.053051	0.0406327	0.0540651	0.0577479	0.0572788	0.0552605	0.0451057	0.0481031	0.0480811	0.0405061	0.0381292	0.0383443		0.0498414	0.00175113
	2.47	0.0284365	0.0562014	0.0580755	0.0438326	0.0641977	0.0444038	0.0518709	0.0433584	0.0379188	0.0491208	0.0318291	0.0538432	0.0555729	0.0410569	0.0446583	0.0589572	0.0512481	0.0405851	0.0512105	0.0544406	0.0584821	0.0573144	0.0401891	0.0446068	0.0463771	0.0369554	0.0348024	0.032286		0.0468511	0.00178591
	2.73	0.0274935	0.0540136	0.0507065	0.0378725	0.0623857	0.0411183	0.0511826	0.0410872	0.0357456	0.0488006	0.0302938	0.04412	0.0548954	0.0351976	0.0437698	0.0546562	0.0502105	0.0408126	0.0464665	0.0529536	0.0577361	0.0592945	0.0380147	0.0430197	0.0461609	0.0330919	0.0323855	0.0294719		0.0443913	0.0018222
	2.99	0.0262749	0.0521722	0.0406609	0.0348081	0.0609556	0.0390364	0.0496764	0.0398619	0.0349701	0.048125	0.0298154	0.0367448	0.0537128	0.0318922	0.042383	0.0523282	0.0474748	0.0417029	0.0427025	0.0508525	0.0558143	0.0586722	0.0346758	0.0435882	0.0445481	0.0318016	0.0304006	0.0275625		0.0422576	0.00182957
	3.25	0.025895	0.0493192	0.033016	0.0321604	0.0572976	0.0385946	0.0484667	0.0378	0.0347409	0.0486599	0.032327	0.0318398	0.0520356	0.0290318	0.0395626	0.0476938	0.0430463	0.0434121	0.0371207	0.0484552	0.0526801	0.0542194	0.0337379	0.0466663	0.0420975	0.0310067	0.028554	0.0269945		0.0402297	0.00172811
	3.51	0.0257605	0.045485	0.0273784	0.0299157	0.0513526	0.0396203	0.0480168	0.0369967	0.0354692	0.0503287	0.0393155	0.0290695	0.0510817	0.0270945	0.0341056	0.0416662	0.0368949	0.0480159	0.0320014	0.0447519	0.0501264	0.0470925	0.0336204	0.0496002	0.0394251	0.0321156	0.027398	0.0269109		0.0385932	0.00164814
	3.77	0.0260773	0.0417246	0.0235167	0.0274907	0.0455772	0.0406415	0.0488586	0.037405	0.0371233	0.0519684	0.0489185	0.0277752	0.0504238	0.025804	0.0257129	0.0373504	0.0318591	0.056129	0.0272801	0.0405576	0.0479907	0.0414325	0.0343229	0.0524988	0.03951	0.032802	0.0266123	0.0268075		0.037649	0.00186764
	4.03	0.0278347	0.0390215	0.0208463	0.0256247	0.0416284	0.0413091	0.0498042	0.0385505	0.0376702	0.0507322	0.0567013	0.0270914	0.0498084	0.0241709	0.0205609	0.0334385	0.02837	0.064434	0.0227981	0.039425	0.0449129	0.0388919	0.0353679	0.0549684	0.0402363	0.0339693	0.0261206	0.0271295		0.0371935	0.002192
	4.29	0.0281624	0.035762	0.0196229	0.0242496	0.039154	0.0422549	0.0509345	0.0396959	0.0399191	0.0473967	0.0650484	0.027455	0.0487669	0.0228942	0.0184756	0.030507	0.0266297	0.0692657	0.0204421	0.0373133	0.0399785	0.0372856	0.0326154	0.0515866	0.0363295	0.0375094	0.026762	0.0267438		0.0365272	0.00240241
	4.55	0.0322961	0.0356387	0.0200458	0.0231283	0.040939	0.0421838	0.0504925	0.0403251	0.0381992	0.0443117	0.05798	0.027541	0.0451691	0.0211462	0.0169534	0.0256489	0.0240644	0.0719383	0.0181641	0.0380853	0.0371445	0.0408492	0.0333794	0.0541504	0.0355419	0.0396064	0.0265995	0.027755		0.0360456	0.00241681
	4.81	0.0350011	0.0330051	0.0212949	0.0226051	0.0398859	0.0437995	0.0501764	0.0414546	0.0384264	0.0420482	0.0521905	0.0282782	0.0421533	0.0205758	0.016446	0.0226169	0.023292	0.0689283	0.017945	0.03874	0.0357142	0.0426695	0.0301225	0.0490985	0.0318557	0.0411969	0.0279078	0.0276871		0.0351827	0.00227238

## Sheet: Fig 1D
	Region area (um2)
	4 hpi chromatin	4 hpi chromatin-empty	8 hpi chromatin	8 hpi chromatin-empty	12 hpi chromatin	12 hpi chromatin-empty
Mean	168.119	74.8875	196.24	162.157	162.417	159.8
Stdev	56.7424	58.9607	75.2657	89.5764	61.3622	91.3878
Stderr	10.7233	11.1425	14.2239	16.9283	11.5964	17.2707
Individual cell data
	4 hpi		8 hpi		12 hpi
Cell	Chromatin	Chromatin-empty regions	Chromatin	Chromatin-empty regions	Chromatin	Chromatin-empty regions
1	56.7333	133.206	82.134	353.666	78.3146	253.973
2	164.589	53.6406	87.5082	146.506	222.911	150.461
3	113.653	72.6362	116.323	181.641	165.282	199.116
4	160.178	49.3142	217.081	181.624	139.915	306.549
5	87.8631	22.1052	168.392	68.6985	191.038	99.2537
6	215.678	92.1219	163.406	75.4416	172.887	141.825
7	271.262	49.4494	183.754	401.459	257.894	99.2537
8	130.586	40.1037	130.012	226.443	222.607	125.043
9	277.566	86.0548	285.644	63.713	136.079	182.013
10	190.852	20.6349	180.424	75.9824	163.119	67.2958
11	122.119	28.2568	334.552	27.1414	56.5981	84.3141
12	222.979	79.4638	173.445	211.132	269.741	311.382
13	104.679	82.6072	271.329	226.68	285.847	171.129
14	133.341	35.4393	190.395	211.757	124.975	194.282
15	221.086	151.001	231.057	149.058	86.1055	286.928
16	145.847	71.0983	142.214	244.34	135.994	74.4445
17	155.193	38.532	105.236	252.638	101.468	77.3175
18	103.394	98.0876	171.721	118.317	244.391	111.641
19	211.199	172.042	202.259	97.1074	137.346	212.382
20	242.515	296.341	109.309	276.163	133.172	43.5851
21	139.036	92.6965	229.806	89.8573	218.247	72.6024
22	220.596	93.9978	197.324	91.7163	230.381	53.4209
23	133.696	49.4156	165.992	148.5	128.271	208.85
24	126.429	7.9599	247.5	96.1272	176.639	68.2084
25	241.957	32.1945	261.764	99.4058	106.774	95.8906
26	187.337	23.4403	244.256	105.726	100.792	136.231
27	178.363	42.5542	183.619	139.611	119.956	389.68
28	148.619	82.4551	418.258	179.951	140.946	257.336

## Sheet: Fig 1E
	Capsid density (um-2)
	4 hpi chromatin	4 hpi chromatin-empty	8 hpi chromatin	8 hpi chromatin-empty	12 hpi chromatin	12 hpi chromatin-empty
Mean	0.0973624	0.239086	0.0984596	0.306154	0.136711	0.334746
Stdev	0.0652305	0.140206	0.074674	0.170482	0.0723489	0.170938
Stderr	0.0123274	0.0264965	0.0141121	0.0322181	0.0136727	0.0323043
Individual cell data
	4 hpi		8 hpi		12 hpi
Cell	Chromatin	Chromatin-empty regions	Chromatin	Chromatin-empty regions	Chromatin	Chromatin-empty regions
1	0.0705053	0.322809	0.0243505	0.101791	0.0638451	0.374055
2	0.0243029	0.0186426	0.04571	0.273026	0.282624	0.438653
3	0.0527925	0.0688362	0.2665	0.39088	0.23596	0.421865
4	0.0374583	0.0405563	0.0737054	0.341364	0.0643247	0.137009
5	0.113813	0.226191	0.166279	0.48036	0.109926	0.201504
6	0.125187	0.390787	0.0244789	0.172319	0.173524	0.331395
7	0.077416	0.161782	0.0108841	0.1096	0.0853064	0.171278
8	0.0382889	0.0997414	0.0922994	0.419531	0.175197	0.527818
9	0.0936716	0.255651	0.0350086	0.0313908	0.0734868	0.291188
10	0.230545	0.242308	0.0166275	0.0789657	0.220698	0.208037
11	0.0327548	0.176949	0.0179344	0.110532	0.0706738	0.557439
12	0.0583016	0.125843	0.132607	0.284183	0.14829	0.481723
13	0.162402	0.266321	0.0442267	0.119111	0.0909579	0.216211
14	0.127493	0.197521	0.0525223	0.472239	0.0720141	0.138973
15	0.0135694	0.0860919	0.207741	0.509869	0.116137	0.352004
16	0.068565	0.253171	0.0492218	0.302856	0.205891	0.402985
17	0.0515488	0.181667	0.0285073	0.237494	0.197107	0.620817
18	0.0580303	0.560723	0.174702	0.380335	0.106387	0.250803
19	0.151516	0.372002	0.192822	0.463404	0.0509661	0.254258
20	0.0206173	0.259835	0.0731869	0.141221	0.240291	0.550647
21	0.129463	0.453092	0.0391634	0.111288	0.261172	0.757551
22	0.0725309	0.234048	0.131763	0.316192	0.212691	0.411824
23	0.231869	0.303548	0.204829	0.639729	0.109144	0.426143
24	0.174011	0.502519	0.0969695	0.447324	0.181161	0.30788
25	0.0495955	0.0310612	0.141349	0.502989	0.103021	0.187714
26	0.0640559	0.170646	0.0491288	0.227001	0.0595288	0.0734048
27	0.207443	0.352492	0.223289	0.601672	0.0750274	0.143708
28	0.188402	0.339579	0.141061	0.305638	0.0425695	0.136009

## Sheet: Fig 2B
	4 hpi
	MSD in chromatin
		t (s)	Cell1	Cell2	Cell3	Cell4	Cell5	Cell6	Cell7	Cell8	Cell9	Cell10	Cell11	Cell12	Cell13	Cell14	Cell15	Cell16	Cell17	Cell18	Cell19	Cell20	Cell21	Cell22	Cell23	Cell24	Cell25	Cell26	Cell27	Cell28		Mean	Stderr
		0	0	0	0	0	0	0	0	0	0	0	0	0	0	0	0	0	0	0	0	0	0	0	0	0	0	0	0	0		0	0
		0.1	0.0234311	0.037675	0.0233194	0.00937537	0.045291	0.0232465	0.02101	0.034852	0.0178174	0.0351831	0.014115	0.0183306	0.030876	0.0357616	0.0210727	0.0146918	0.0194774	0.0194995	0.0263988	0.0197267	0.0120093	0.0245981	0.0268953	0.0159165	0.0200102	0.0167796	0.0286655	0.0401387		0.0241487	0.00170141
		0.2	0.0362666	0.0666466	0.0250541	0.0145862	0.0907469	0.0382949	0.0369519	0.0607981	0.0245906	0.0564985	0.0180721	0.0313666	0.0532592	0.0669093	0.0363379	0.0217261	0.0299341	0.0423765	0.0517481	0.0415148	0.0187112	0.0395324	0.0472101	0.0246078	0.0298064	0.0287174	0.0503953	0.0784763		0.0414691	0.00357726
		0.3	0.0514715	0.115992	0.0270335	0.015748	0.139008	0.0526784	0.0482475	0.0727433	0.0291826	0.070591	0.0237416	0.0400757	0.0776407	0.11534	0.0543149	0.0326834	0.0424616	0.0699212	0.0673756	0.054985	0.0299625	0.0492871	0.0696284	0.0304835	0.0471936	0.0381515	0.0738295	0.114374		0.0590766	0.00586519
		0.4	0.0490073	0.140682	0.0234464	0.0260503	0.184712	0.0634789	0.0638444	0.0794476	0.0318826	0.0892706	0.0236921	0.0395133	0.0991696	0.147575	0.0883124	0.0273594	0.0549552	0.0868934	0.0903843	0.0783785	0.0359876	0.0621999	0.0853071	0.0356302	0.0489859	0.0446191	0.089872	0.13635		0.0723931	0.00781209
		0.5	0.0645657	0.170411	0.0382303	0.0330081	0.2175	0.0770072	0.075858	0.114033	0.0417781	0.110064	0.0286577	0.0457235	0.127333	0.165705	0.132549	0.0346073	0.0613041	0.104153	0.104243	0.0919832	0.0424626	0.0749134	0.104631	0.0454765	0.0723803	0.0547479	0.111168	0.156347		0.0893158	0.00912893
		0.6	0.0590669	0.230315	0.043153	0.0352365	0.241737	0.090724	0.086295	0.136054	0.0422655	0.129396	0.0363176	0.0515823	0.153067	0.183788	0.154629	0.0408962	0.0751617	0.132173	0.122479	0.0838669	0.0480263	0.0890034	0.119927	0.0537224	0.0925963	0.0655292	0.132507	0.179862		0.103906	0.0109524
		0.7	0.0794268	0.255517	0.0449504	0.0436052	0.259748	0.107265	0.0840378	0.131782	0.0543057	0.148083	0.0471894	0.0715673	0.156886	0.213161	0.203929	0.0438419	0.0958088	0.16749	0.136604	0.0768	0.0547554	0.0868283	0.127699	0.0593333	0.0803007	0.0734339	0.15912	0.213159		0.117022	0.0123883
		0.8	0.0675781	0.25893	0.0550431	0.0475912	0.320323	0.119272	0.0980727	0.173518	0.0526357	0.165982	0.0551282	0.0732389	0.171511	0.227736	0.128142	0.0562551	0.0988318	0.210422	0.156332	0.0704389	0.0503455	0.0823654	0.150588	0.0773976	0.0887607	0.0773386	0.169528	0.224836		0.126005	0.0137568
		0.9	0.12878	0.287611	0.0507607	0.0525695	0.345478	0.125575	0.125326	0.196563	0.0659911	0.177035	0.0745039	0.0795024	0.207412	0.266545	0.122051	0.0565895	0.112706	0.269351	0.172243	0.070184	0.0543919	0.0913179	0.162462	0.0774398	0.0846722	0.0851366	0.171953	0.244156		0.141368	0.0154902
		1	0.0957616	0.232943	0.078221	0.0561151	0.397733	0.144785	0.11496	0.23614	0.0723383	0.182748	0.0868146	0.0834318	0.260647	0.310396	0.125147	0.0629363	0.135726	0.323084	0.19757	0.0857084	0.0751153	0.104205	0.173017	0.0943665	0.110876	0.101613	0.170947	0.257332		0.156096	0.0169893
		1.1	0.0924124	0.263824	0.0742943	0.0648827	0.431656	0.154721	0.12449	0.242273	0.0720626	0.203263	0.0785432	0.0938677	0.26726	0.350388	0.237554	0.0516245	0.101758	0.317651	0.206835	0.105764	0.0823077	0.117543	0.16971	0.0963386	0.129992	0.106085	0.18341	0.252873		0.166907	0.0184281
		1.2	0.106463	0.232036	0.071005	0.0705629	0.434707	0.153262	0.14953	0.280327	0.0801885	0.222489	0.0725354	0.110038	0.284606	0.403587	0.308452	0.0442664	0.091107	0.411211	0.226585	0.12856	0.0793387	0.109579	0.179	0.0999533	0.122377	0.132655	0.206039	0.285706		0.182006	0.0211321
		1.3	0.107421	0.251706	0.0702538	0.0776459	0.45613	0.142915	0.1415	0.286001	0.0823802	0.228576	0.0965178	0.123775	0.322514	0.470725	0.484978	0.0433229	0.0966305	0.155628	0.255876	0.157561	0.083439	0.108551	0.1837	0.079938	0.111842	0.14734	0.227144	0.329416		0.190122	0.0237788
		1.4	0.160475	0.231205	0.0752036	0.0791383	0.475479	0.14969	0.155242	0.268269	0.0957057	0.254485	0.0812417	0.136898	0.364868	0.490381	0.535853	0.0488073	0.108749	0.187259	0.238861	0.122035	0.0781268	0.12562	0.200853	0.0879913	0.154083	0.141381	0.216981	0.313131		0.199215	0.0247879
		1.5	0.170299	0.285338	0.091797	0.100664	0.527414	0.133013	0.174933	0.310828	0.0884685	0.271023	0.0918186	0.147276	0.413084	0.522477	0.65083	0.050487	0.1319	0.190762	0.255313	0.142008	0.0865822	0.127705	0.215186	0.100936	0.138881	0.162683	0.227831	0.392925		0.221516	0.0288845
		1.6	0.144894	0.332593	0.122312	0.108537	0.542739	0.136717	0.187065	0.245389	0.102769	0.293762	0.0941886	0.153624	0.407341	0.548428	0.822662	0.0512298	0.141849	0.0994743	0.256651	0.162722	0.0898465	0.155541	0.235202	0.0923886	0.116762	0.173445	0.254761	0.417077		0.231785	0.0333141
		1.7	0.186536	0.360849	0.100365	0.113359	0.612698	0.114198	0.198271	0.226287	0.0928772	0.293175	0.0843477	0.173158	0.410765	0.581888	0.350273	0.0632789	0.140647	0.0832765	0.291478	0.218844	0.100912	0.17865	0.242741	0.100415	0.157475	0.166469	0.236198	0.457747		0.226328	0.0278604
		1.8	0.212533	0.363371	0.121348	0.125336	0.595047	0.116974	0.196235	0.266071	0.0857511	0.291047	0.0967065	0.188918	0.435873	0.52469	0.423099	0.0547424	0.149691	0.0790607	0.292063	0.213617	0.103073	0.181037	0.252928	0.103705	0.181147	0.170931	0.27389	0.393502		0.231871	0.0265603
		1.9	0.107712	0.3654	0.12799	0.133225	0.580763	0.128745	0.178413	0.303991	0.089349	0.311688	0.108407	0.190587	0.404504	0.467156	0.455875	0.0605008	0.146661	0.0711027	0.338462	0.20811	0.112882	0.176412	0.250644	0.110838	0.138486	0.176623	0.272574	0.405258		0.22937	0.0263049
		2	0.0598959	0.408518	0.139913	0.155861	0.53957	0.147822	0.187001	0.313652	0.0892752	0.326187	0.114664	0.184246	0.403766	0.507567	0.535725	0.0852448	0.157162	0.0651651	0.370531	0.203003	0.109815	0.171849	0.28719	0.10528	0.158222	0.167969	0.275661	0.405492		0.238437	0.027733
		2.1	0.0214409	0.442093	0.0961664	0.20387	0.499937	0.162383	0.192276	0.344094	0.0936388	0.340598	0.12068	0.222476	0.338127	0.469217	0.563244	0.0689135	0.166647	0.0634845	0.327822	0.227107	0.109384	0.150519	0.277654	0.102539	0.174659	0.156766	0.299403	0.462427		0.239199	0.0280141
		2.2	0.020696	0.464827	0.129135	0.24074	0.430793	0.175394	0.17007	0.355887	0.105227	0.350024	0.134148	0.232816	0.333605	0.487733	0.608787	0.0807514	0.154726	0.0723826	0.315765	0.250586	0.102427	0.139552	0.301186	0.096085	0.204893	0.185084	0.285133	0.413985		0.244373	0.0275442
		2.3	0.0100266	0.3643	0.125229	0.290383	0.382375	0.171636	0.178341	0.348276	0.109368	0.3744	0.152603	0.243591	0.298566	0.549646	0.727885	0.089192	0.176375	0.0832123	0.341885	0.318748	0.102205	0.151733	0.323741	0.0976665	0.202913	0.212039	0.314086	0.470484		0.257532	0.0299649
		2.4	0.00859281	0.372299	0.137217	0.335163	0.364584	0.139654	0.186159	0.323038	0.113788	0.39407	0.151622	0.269011	0.363551	0.614929	1.18882	0.0732316	0.166887	0.0783991	0.400494	0.297747	0.107496	0.141028	0.330867	0.111752	0.221484	0.196064	0.308285	0.440144		0.279871	0.0426221
		2.5	0.00654736	0.335832	0.148164	0.466843	0.376677	0.143141	0.198955	0.338502	0.121394	0.406921	0.173549	0.277511	0.431578	0.611259	1.25335	0.1003	0.151283	0.0540222	0.445641	0.305537	0.121299	0.147757	0.346595	0.111241	0.234587	0.198876	0.286003	0.439132		0.294018	0.045032
		2.6	0.0308437	0.350702	0.190732	0.574846	0.374183	0.143727	0.185046	0.370522	0.123387	0.439535	0.182566	0.297216	0.485722	0.656624	1.30341	0.0942683	0.171088	0.0613029	0.50502	0.319144	0.130624	0.124228	0.366607	0.11588	0.238764	0.161253	0.281288	0.41323		0.31042	0.0478774
		2.7	0.0740192	0.317159	0.15267	0.612961	0.406289	0.135026	0.183874	0.467291	0.0951876	0.441781	0.200513	0.317178	0.370092	0.667237	1.12708	0.103845	0.174602	0.0603785	0.544769	0.329959	0.118481	0.146905	0.382493	0.122429	0.263225	0.155898	0.261878	0.459126		0.310441	0.0439466
		2.8	0.132864	0.311131	0.172704	0.0546832	0.241727	0.131951	0.19512	0.476789	0.0852067	0.443885	0.190897	0.311706	0.35878	0.675597	1.16428	0.0923669	0.172761	0.06876	0.560845	0.387991	0.114274	0.151021	0.405523	0.125874	0.297234	0.172526	0.277553	0.469415		0.29441	0.0442458
		2.9		0.296495	0.187366	0.0673628	0.2378	0.117693	0.200304	0.404788	0.0865095	0.494726	0.179259	0.313356	0.379171	0.681642	0.953366	0.0927357	0.201335	0.0908384	0.529771	0.447874	0.154366	0.145406	0.414226	0.156047	0.248144	0.170095	0.306523	0.398822		0.294667	0.0392321
		3		0.341868	0.206074	0.108723	0.240577	0.123686	0.229269	0.35575	0.085343	0.520254	0.196263	0.310116	0.327814	0.670129	0.782646	0.112386	0.208469	0.0837132	0.576193	0.290384	0.146175	0.152594	0.416727	0.160871	0.252909	0.174677	0.320003	0.330611		0.286082	0.0342854
		3.1		0.380087	0.261886	0.107627	0.307722	0.130813	0.226659	0.321911	0.0813943	0.531074	0.235737	0.310569	0.372586	0.724292	0.699282	0.101421	0.152917	0.0927031	0.574457	0.416368	0.145789	0.148517	0.409934	0.145171	0.288623	0.198608	0.3101	0.373816		0.29815	0.0342007
		3.2		0.340066	0.284529	0.127132	0.236926	0.15421	0.265442	0.314028	0.0858826	0.527597	0.2037	0.321909	0.378606	0.646477	0.476854	0.103894	0.141068	0.0825314	0.362041	0.413613	0.129282	0.136913	0.387499	0.143529	0.270787	0.20235	0.33506	0.421737		0.277543	0.0280345
		3.3		0.393299	0.274294	0.102651	0.29866	0.191316	0.291	0.356149	0.0931777	0.484853	0.199877	0.344955	0.286801	0.709329	0.350811	0.0807895	0.165801	0.0863845	0.357441	0.41142	0.119386	0.158548	0.381968	0.15166	0.242706	0.160673	0.354632	0.379447		0.275112	0.0279062
		3.4		0.3868	0.283046	0.115684	0.366669	0.180647	0.220966	0.365106	0.104307	0.520171	0.22273	0.372868	0.327334	0.66799	0.552322	0.065903	0.199662	0.082963	0.353166	0.414955	0.12961	0.18208	0.374209	0.142023	0.211338	0.163636	0.375024	0.414004		0.288712	0.029524
		3.5		0.4016	0.270552	0.0910906	0.379204	0.208481	0.227094	0.336603	0.107289	0.553995	0.185451	0.394894	0.327125	0.694111	0.623359	0.0598956	0.198968	0.0892859	0.348463	0.233814	0.119793	0.175738	0.406526	0.159292	0.214886	0.180874	0.388007	0.463651		0.290372	0.0318482
		3.6		0.371529	0.267195	0.042226	0.302016	0.14494	0.225328	0.40828	0.107041	0.473637	0.186446	0.394589	0.378119	0.707267	0.758555	0.0925616	0.203144	0.111663	0.354529	0.228629	0.122424	0.180002	0.429203	0.137179	0.201714	0.163584	0.37369	0.44429		0.289251	0.0342178
		3.7		0.404315	0.316298	0.0519521	0.429118	0.125624	0.219943	0.404244	0.104573	0.495063	0.267325	0.375728	0.48267	0.648694	0.520224	0.0694752	0.220701	0.105359	0.36111	0.221508	0.122427	0.201498	0.40317	0.153664	0.228659	0.137309	0.381496	0.378574		0.290027	0.0303287
		3.8		0.46678	0.059461	0.0627819	0.479864	0.0965198	0.239258	0.367676	0.10108	0.444033	0.287161	0.359884	0.479011	0.759225	0.543603	0.0976472	0.261729	0.0871245	0.431921	0.187693	0.129308	0.289214	0.392161	0.147357	0.241096	0.131394	0.378889	0.438431		0.294826	0.0342952
		3.9		0.464914	0.0660354	0.0230395	0.49414	0.131529	0.294595	0.404628	0.120208	0.429827	0.290217	0.340613	0.504548	0.811735		0.103126	0.282565	0.112567	0.474778	0.175791	0.154558	0.271599	0.428964	0.139765	0.202203	0.122787	0.387876	0.406774		0.293822	0.0358172
		4		0.461302	0.0615152	0.050129	0.643082	0.131335	0.33144	0.438356	0.117367	0.426787	0.293097	0.358636	0.50174	0.99072		0.0915912	0.299306	0.122282	0.484375	0.123869	0.154032	0.298975	0.35128	0.150733	0.196036	0.125356	0.392863	0.399405		0.307523	0.0416379
		4.1		0.498839	0.0417942	0.0555715	0.847295	0.115771	0.296557	0.599864	0.12647	0.451442	0.286313	0.336661	0.636658	0.854361		0.164036	0.300549	0.117268	0.477415	0.088506	0.153291	0.271345	0.386764	0.135953	0.241545	0.149757	0.429336	0.401239		0.325562	0.0444701
		4.2		0.481636	0.0266867	0.0550133	0.811958	0.129435	0.315804	0.923373	0.11448	0.459916	0.313795	0.356424	0.701481	0.835499		0.0968785	0.311315	0.137553	0.439001	0.13569	0.138188	0.259342	0.383326	0.119557	0.170915	0.145262	0.419472	0.368682		0.332719	0.0491819
		4.3		0.19308	0.0361943	0.0494467	0.574518	0.166468	0.301212	0.910457	0.113617	0.468807	0.305724	0.412402	0.681971	0.763117		0.083487	0.439978	0.140555	0.472632	0.159217	0.134088	0.272471	0.415664	0.136354	0.198535	0.13274	0.388517	0.264826		0.316003	0.0446624
		4.4		0.175123	0.0284155	0.0550007	0.523039	0.19334	0.313019	1.08205	0.112512	0.378531	0.27786	0.450681	0.219015	0.787654		0.093609	0.45192	0.16273	0.46881	0.179247	0.12198	0.260025	0.420566	0.17184	0.174988	0.113327	0.399957	0.260905		0.302929	0.0461564
		4.5		0.188181	0.0417764	0.0657641	0.64772	0.191275	0.318188	0.967812	0.11334	0.388079	0.266949	0.460117	0.240371	0.359148		0.0916657	0.397447	0.0647993	0.464696	0.202516	0.12581	0.225857	0.406189	0.188542	0.151927	0.101868	0.406415	0.244233		0.281565	0.0403948
		4.6		0.202432	0.0251299	0.0549132	0.873714	0.177571	0.355836	0.929363	0.126384	0.3453	0.384041	0.408477	0.217132	0.435314		0.168747	0.413758	0.030145	0.483648	0.249099	0.143752	0.246417	0.418272	0.215205	0.130831	0.0975401	0.413643	0.230187		0.29911	0.0436743
		4.7		0.199463	0.0226351	0.0572391	1.67828	0.108933	0.35313	1.04337	0.120242	0.353424	0.315468	0.37967	0.202243	0.382834		0.210929	0.444319	0.0298254	0.560209	0.231347	0.149191	0.229549	0.439867	0.211084	0.1329	0.12928	0.444004	0.226467		0.332919	0.0677111
		4.8		0.311472	0.030682	0.0689789	0.246576	0.10648	0.350759	0.98281	0.12658	0.367069	0.363834	0.395268	0.200133	0.404125		0.194854	0.442297	0.0481986	0.574037	0.242857	0.141972	0.24159	0.447201	0.22171	0.131453	0.134755	0.45074	0.208927		0.285975	0.0395076
		4.9		0.256156	0.0251441	0.0775718	0.234959	0.108256	0.31549	0.981943	0.127124	0.347515	0.456062	0.447748	0.191327	0.360714		0.235072	0.438475	0.0453172	0.52253	0.214882	0.125815	0.294406	0.45297	0.240028	0.11331	0.143827	0.513181	0.302141		0.291229	0.0398484
		5		0.254028	0.0259321	0.0809568	0.269566	0.138256	0.325143	0.845761	0.127263	0.376611	0.491508	0.495371	0.218224	0.348846		0.177155	0.498539	0.0421313	0.48923	0.171511	0.1338	0.3069	0.448615	0.241855	0.124924	0.151464	0.538015	0.341366		0.29473	0.0373594
	4 hpi
	MSD in chromatin-empty regions
		t (s)	Cell1	Cell2	Cell3	Cell4	Cell5	Cell6	Cell7	Cell8	Cell9	Cell10	Cell11	Cell12	Cell13	Cell14	Cell15	Cell16	Cell17	Cell18	Cell19	Cell20	Cell21	Cell22	Cell23	Cell24	Cell25	Cell26	Cell27	Cell28		Mean	Stderr
		0	0	0	0	0	0	0	0	0	0	0	0	0	0	0	0	0	0	0	0	0	0	0	0	0	0	0	0	0		0	0
		0.1	0.0374301	0.0469288	0.019756	0.0175338	0.0523467	0.0343402	0.0180256	0.0374069	0.0198752	0.0401228	0.0220261	0.029843	0.042297	0.0429932	0.0184008	0.0218817	0.0240977	0.037135	0.0322225	0.0383706	0.023819	0.0281876	0.0280273	0.0138174	0.0185745	0.0173921	0.0312109	0.0478182		0.0300672	0.00205223
		0.2	0.0614553	0.125106	0.0287119	0.0182077	0.113959	0.0570354	0.034921	0.0832146	0.029928	0.0763194	0.0415393	0.0436549	0.0790418	0.0914734	0.0221435	0.0431646	0.0372874	0.0550129	0.059078	0.070847	0.0387624	0.0415802	0.048582	0.0306641	0.0188526	0.0398648	0.0573956	0.0973887		0.0551854	0.00529522
		0.3	0.0817919	0.166253	0.032498	0.027814	0.162993	0.0773468	0.0500377	0.123784	0.039188	0.0943888	0.0515666	0.0606719	0.11012	0.12646	0.0253124	0.0547385	0.0554651	0.0723385	0.0816767	0.0988438	0.0512169	0.0481125	0.0672894	0.0485047	0.0316259	0.049726	0.0777828	0.138944		0.0752318	0.00745339
		0.4	0.102453	0.227908	0.0327558	0.027482	0.194254	0.0977627	0.0661541	0.178434	0.0481735	0.125957	0.0854591	0.0688163	0.141403	0.167966	0.0342695	0.0658351	0.0651625	0.0853642	0.106996	0.127102	0.065016	0.0577106	0.0742159	0.0441206	0.0171778	0.0680504	0.100186	0.178541		0.0948117	0.0103513
		0.5	0.126639	0.27737	0.0383807	0.0453409	0.244867	0.116592	0.0608639	0.232581	0.0551048	0.150755	0.0980975	0.0872766	0.170168	0.186198	0.0273279	0.0733214	0.074733	0.0969513	0.121069	0.146673	0.0784188	0.0677201	0.0867457	0.0408513	0.0075647	0.0852273	0.126193	0.216688		0.112133	0.0131044
		0.6	0.146354	0.30358	0.0503992	0.0179963	0.234819	0.131161	0.0687283	0.246724	0.0656787	0.167309	0.106403	0.108998	0.202637	0.200317	0.0356691	0.0883843	0.075831	0.110855	0.135094	0.170511	0.0895292	0.0801313	0.106606	0.052001	0.00722308	0.100951	0.139273	0.271214		0.125513	0.0143708
		0.7	0.159402	0.433508	0.0452268	0.0275346	0.282212	0.15225	0.0712833	0.307784	0.0724432	0.162555	0.129561	0.121057	0.225676	0.208238	0.0349264	0.112	0.0913957	0.116579	0.155743	0.190745	0.0983588	0.0911204	0.11647	0.0545475	0.00675571	0.124719	0.168146	0.311132		0.145406	0.0183918
		0.8	0.179751	0.349576	0.0333638	0.0234803	0.332099	0.157245	0.098017	0.260044	0.0635521	0.174874	0.116548	0.11454	0.252758	0.240419	0.038216	0.11118	0.103985	0.127737	0.174751	0.202867	0.103643	0.0954626	0.131917	0.0451578		0.101743	0.180608	0.337876		0.153756	0.0177912
		0.9	0.195403	0.322693	0.0379115	0.0286568	0.357695	0.170712	0.111922	0.282479	0.087538	0.208581	0.106372	0.123842	0.25259	0.258803	0.0378119	0.118736	0.110359	0.133117	0.188992	0.221703	0.111123	0.127267	0.137313	0.0834281		0.0774349	0.206487	0.390599		0.16628	0.0185636
		1	0.209839	0.415212	0.0405981	0.0331545	0.327568	0.19638	0.111727	0.277087	0.096392	0.189798	0.0865357	0.126487	0.263872	0.294322	0.0372554	0.148743	0.13636	0.140931	0.197904	0.222726	0.122443	0.117844	0.147793	0.0329902		0.100623	0.218332	0.445903		0.175512	0.0209061
		1.1	0.229995	0.384783	0.0464758	0.0350398	0.383173	0.200604	0.121233	0.271364	0.110961	0.18766	0.0849408	0.129053	0.296516	0.352961	0.0327689	0.145637	0.15195	0.158453	0.210358	0.240121	0.12453	0.109732	0.169713	0.0160461		0.128082	0.208143	0.462275		0.18491	0.0221009
		1.2	0.243656	0.674416	0.044151	0.0246425	0.394316	0.199577	0.16166	0.342128	0.121039	0.188457	0.0843625	0.135845	0.313312	0.353363	0.0371105	0.169377	0.149084	0.175118	0.227968	0.262435	0.1288	0.12268	0.174981	0.0391737		0.117836	0.21265	0.550763		0.209218	0.0292891
		1.3	0.230247	0.411266	0.0520368	0.0315281	0.447457	0.199567	0.148711	0.484168	0.122144	0.158836	0.0817527	0.153375	0.373429	0.424196	0.0444991	0.164049	0.241511	0.188668	0.255056	0.273574	0.149448	0.128921	0.195532	0.0289113		0.0822585	0.231858	0.585255		0.218083	0.0285408
		1.4	0.249523	0.482858	0.0526088	0.0385843	0.463853	0.241095	0.180948	0.242935	0.131559	0.200726	0.106494	0.182295	0.399997	0.438947	0.0585626	0.17086	0.254954	0.200019	0.256971	0.282926	0.148853	0.151092	0.212532	0.0399901		0.143774	0.258082	0.594544		0.229096	0.0271824
		1.5	0.264526	0.423312	0.0692519	0.0262086	0.4195	0.240703	0.166456	0.256556	0.129288	0.193632	0.124764	0.179907	0.434329	0.521012	0.0521366	0.176236	0.274511	0.196483	0.272435	0.294072	0.151331	0.162658	0.251659	0.0228091		0.138233	0.286219	0.619141		0.235088	0.0281975
		1.6	0.279252	0.460432	0.0754685	0.0521013	0.412511	0.267598	0.174271	0.303703	0.133912	0.201627	0.160596	0.193751	0.469189	0.526418	0.0491844	0.197318	0.302477	0.19676	0.288718	0.306984	0.154839	0.161484	0.260718	0.0434171		0.143422	0.295244	0.6096		0.248926	0.0281766
		1.7	0.330713	0.0330202	0.0783004	0.0207688	0.370612	0.245101	0.106193	0.341168	0.148307	0.172319	0.146794	0.233041	0.48943	0.52329	0.0421913	0.22141	0.3534	0.206599	0.301018	0.303096	0.159263	0.170098	0.264431	0.000365462		0.085344	0.306334	0.589989		0.231207	0.0295744
		1.8	0.342433	0.159666	0.0825561	0.0314572	0.462259	0.272553	0.0848479	0.444207	0.147152	0.218832	0.155932	0.247367	0.493894	0.500872	0.050169	0.218214	0.27544	0.208678	0.318776	0.301495	0.167416	0.141007	0.272225	0.0174357		0.0944818	0.324952	0.616588		0.24633	0.0300443
		1.9	0.362195	0.212554	0.0883233	0.0144271	0.355182	0.302764	0.0887758	0.470577	0.152014	0.212646	0.140838	0.254998	0.52679	0.5667	0.0533782	0.203259	0.330618	0.21209	0.333097	0.32939	0.171182	0.162019	0.293689	0.025724		0.0983755	0.320426	0.665851		0.257329	0.0318372
		2	0.299999	0.156907	0.0934174	0.0191862	0.421227	0.33399	0.0948564	0.491542	0.152375	0.219245	0.163518	0.265543	0.545324	0.601437	0.0612548	0.220617	0.457587	0.218416	0.336319	0.307637	0.182552	0.150292	0.326299	0.0211581		0.120776	0.338294	0.693216		0.270111	0.0339833
		2.1	0.290758	0.18069	0.0692293	0.0177244	0.389223	0.337514	0.0938826	0.455302	0.130229	0.27388	0.142049	0.234218	0.494789	0.510417	0.0495273	0.247599	0.382386	0.224577	0.35147	0.320672	0.182839	0.17214	0.309365	0.0586881		0.107408	0.323539	0.81059		0.265211	0.0337437
		2.2	0.304552	0.098617	0.0870946	0.0253443	0.656331	0.360703	0.0654996	0.537403	0.134272	0.275445	0.18028	0.213952	0.501332	0.535759	0.0615125	0.217064	0.423169	0.229753	0.34601	0.330902	0.198853	0.1945	0.293867	0.0370157		0.0593071	0.323911	0.805908		0.277717	0.0382637
		2.3	0.305364	0.0680424	0.0973861	0.0239765	0.575408	0.383006	0.0803876	0.587772	0.132627	0.28367	0.190053	0.223964	0.498067	0.615251	0.0559887	0.227689	0.296535	0.255058	0.3606	0.333493	0.203127	0.196732	0.27225	0.0403316		0.0804407	0.24915	0.840821		0.276933	0.0388286
		2.4	0.304619	0.0736505	0.112502	0.0103179	0.630312	0.420271	0.0796387	0.607879	0.16079	0.283183	0.168142	0.234277	0.509815	0.73125	0.0703551	0.230923	0.215001	0.253344	0.389542	0.333007	0.1929	0.208472	0.290871	0.025416		0.0501016	0.261656	0.839368		0.284726	0.041833
		2.5	0.317951	0.0448338	0.0981689	0.0242767	0.852455	0.447568	0.0789263	0.427482	0.147178	0.341711	0.213593	0.251462	0.517482	0.696603	0.0909298	0.179863	0.224833	0.259186	0.393245	0.342925	0.206516	0.266276	0.298363	0.015983		0.0490946	0.23022	0.752759		0.287773	0.0421827
		2.6	0.321612	0.0125679	0.105853	0.0251825	1.05296	0.436133	0.0891212	0.200486	0.164853	0.345983	0.217619	0.22178	0.518885	0.732136	0.082721	0.187953	0.180389	0.261008	0.386318	0.281593	0.212164	0.262882	0.298645	0.020102		0.0396794	0.299896	0.798214		0.287286	0.0475396
		2.7	0.353215	0.000195533	0.136247	0.0292684	0.850154	0.457918	0.0809823	0.365655	0.159976	0.297414	0.209441	0.211521	0.523269	0.913107	0.0737019	0.202098	0.202308	0.256337	0.416901	0.338905	0.210125	0.337237	0.31478	0.0271839		0.0750551	0.26103	0.693658		0.29621	0.044854
		2.8	0.35084	0.016237	0.0483691	0.022539	0.876992	0.47626	0.0999838	0.444944	0.145734	0.304399	0.197779	0.216011	0.577585	0.693627	0.0876848	0.213137	0.193313	0.224928	0.399562	0.346332	0.212326	0.338354	0.328693	0.0339299		0.0823686	0.214153	0.745275		0.292272	0.0436183
		2.9	0.387831	0.014005	0.0330194	0.00962693	1.00277	0.510117	0.0977867	0.419859	0.144024	0.308879	0.215162	0.270679	0.551409	0.631818	0.0662605	0.262653	0.0987342	0.216759	0.391692	0.376705	0.224935	0.319516	0.367399	0.0377838		0.11046	0.236628	0.796991		0.30013	0.0466572
		3	0.402804	0.0345448	0.045945	0.0160577	1.01523	0.474154	0.110696	0.439602	0.145264	0.228291	0.257735	0.206381	0.613275	0.906673	0.0805831	0.264903	0.0979121	0.223857	0.405966	0.367846	0.237586	0.367784	0.383612	0.0177483		0.0611618	0.200058	0.899788		0.315017	0.052798
		3.1	0.37722	0.0293659	0.0539615	0.0032919	1.26083	0.501185	0.113852	0.378788	0.141078	0.256282	0.214029	0.20307	0.686139	1.13588	0.0949066	0.262803	0.179213	0.238027	0.431733	0.37876	0.227544	0.385614	0.374417	0.061831		0.0411038	0.297036	0.924842		0.342696	0.061932
		3.2	0.369854	0.00826224	0.0642647	0.0194569	1.37562	0.475895	0.118864	0.423388	0.145741	0.251359	0.23332	0.216949	0.712388	1.1557	0.0936474	0.213144	0.229366	0.221295	0.423653	0.32136	0.244749	0.378554	0.364322	0.0420984		0.16606	0.309901	0.797478		0.347285	0.0627263
		3.3	0.407917	0.037962	0.0637462	0.0320638	1.0411	0.491366	0.113385	0.893192	0.136912	0.300273	0.124074	0.222307	0.719283	1.40798	0.098365	0.202976	0.207335	0.227264	0.43681	0.3144	0.22834	0.413541	0.391386	0.0152142		0.153888	0.329492	0.83017		0.364472	0.0656861
		3.4	0.422583	0.0200567	0.0455304	0.0240695	0.946868	0.525717	0.140739	1.69306	0.140228	0.28026	0.100926	0.22365	0.721087	1.53406	0.091659	0.185928	0.253175	0.232595	0.443891	0.315643	0.216063	0.298866	0.415522	0.0139378		0.205746	0.364373	0.807558		0.394955	0.0814293
		3.5	0.373133	0.101512	0.0228838	0.0157617	0.506898	0.510441	0.135198		0.147689	0.341123	0.110527	0.222365	0.704838	1.87043	0.0899957	0.173119	0.214987	0.237095	0.467365	0.368073	0.216526	0.289399	0.407951	0.0210173		0.00331815	0.310524	0.850445		0.335101	0.0741436
		3.6	0.44638	0.0646193	0.00906938	0.0299703	0.593381	0.349553	0.0347074		0.147685	0.351327	0.129371	0.267688	0.821875	1.73564	0.0872657	0.20763	0.0334312	0.234187	0.484137	0.371804	0.237614	0.268045	0.391726	0.0149781		0.0153643	0.307041	0.910774		0.328664	0.0731516
		3.7	0.435652	0.0469529	0.00336986	0.0117565	0.435408	0.305902	0.0309851		0.15389	0.314371	0.160766	0.172737	0.894004	1.41048	0.101416	0.229661	0.00948098	0.241797	0.477285	0.282138	0.2349	0.149636	0.357867	0.00392503		0.00862618	0.29363	0.930195		0.296032	0.0650543
		3.8	0.436192	0.123102	0.0171976	0.0283648	0.533696	0.264612	0.0130454		0.14677	0.294205	0.155063	0.165963	0.913736	1.33149	0.0577252	0.263766	0.00809295	0.242806	0.528185	0.275883	0.253098	0.137209	0.36295	0.00298985		0.046695	0.372041	0.752055		0.29719	0.0612745
		3.9	0.390255	0.168672	0.0053886	0.0227533	0.342242	0.330686	0.0209118		0.122923	0.252475	0.162326	0.161741	0.865067	0.310842	0.0611047	0.307925	0.0267896	0.248312	0.545888	0.294418	0.265077	0.155605	0.362181	0.0166168		0.195633	0.305925	0.771887		0.258217	0.0420654
		4	0.406074	0.134078	0.0116224	0.011596	0.366088	0.318831	0.0384481		0.14666	0.22923	0.203921	0.156433	0.880061	0.364364	0.0503197	0.321597	0.0198996	0.244166	0.548021	0.308488	0.266916	0.138527	0.395817	0.0316402		0.174158	0.258764	0.673587		0.257666	0.0411763
		4.1	0.387985	0.120722	0.0129213	0.0246217	0.366355	0.339665	0.0405112		0.139498	0.218296	0.255303	0.091744	0.643318	0.261088	0.0578796	0.332189	0.00864403	0.255251	0.524375	0.286396	0.273658	0.120648	0.4325	0.0522551		0.149477	0.252033	0.650473		0.242223	0.0359165
		4.2	0.416709	0.117431	0.00455151	0.0151865	0.394993	0.357813	0.0438239		0.145332	0.277015	0.269896	0.0878034	0.691151	0.0514909	0.06422	0.334983	0.0378348	0.264105	0.562745	0.308681	0.287083	0.150393	0.422214	0.0428362		0.216154	0.242762	0.706797		0.250539	0.0390314
		4.3	0.42275	0.0305954	0.0347989	0.0251641	0.244035	0.390045	0.023814		0.162256	0.358188	0.287862	0.092498	0.678107	0.201885	0.0854941	0.412507	0.174628	0.241565	0.611148	0.313997	0.248104	0.160089	0.448655	0.0281491		0.0998182	0.313911	0.647624		0.259142	0.0382295
		4.4	0.446986	0.0223037	0.0395466	0.0297099	0.287581	0.400484	0.0333267		0.149781	0.252787	0.389011	0.130769	0.64055	0.387681	0.0783106	0.38278	0.151285	0.259212	0.621552	0.33243	0.25674	0.152047	0.422694	0.039449		0.00593751	0.503926	0.73434		0.275047	0.0410899
		4.5	0.473965	0.027869	0.0364047	0.0204598	0.298331	0.422824	0.0334744		0.149912	0.0819911	0.429918	0.15415	0.720098	0.122091	0.0951307	0.339006	0.299179	0.279678	0.659924	0.341997	0.274721	0.139648	0.442923			0.0759127	0.473914	0.539672		0.277328	0.0408545
		4.6	0.476947	0.0110851	0.0488331	0.0180014	0.199218	0.462923	0.0936136		0.164818	0.0746944	0.404984	0.141547	0.759349	0.131495	0.115229	0.0695609	0.290502	0.289682	0.670329	0.305806	0.24728	0.125005	0.318257			0.04401	0.441913	0.577202		0.259291	0.0420453
		4.7	0.549876	0.0170416	0.0451444	0.0271719	0.280503	0.461803	0.0501721		0.191721	0.0822487	0.452329	0.225806	0.815568	0.177699	0.152633	0.077544	0.278724	0.29139	0.744381	0.321612	0.258352	0.0905014	0.341834			0.0713164	0.445371	0.630338		0.283243	0.0453148
		4.8	0.583648	0.080321	0.0446573	0.0418822	0.257869	0.471525	0.0282043		0.163123	0.142776	0.430103	0.1641	0.913953	0.122968	0.0605477	0.0788679	0.240937	0.256395	0.691972	0.290603	0.283993	0.0915603	0.364101			0.0688859	0.426459	0.50307		0.272101	0.0457728
		4.9	0.62993	0.0892078	0.0685962	0.0148387	0.134055	0.298338	0.0409266		0.197907	0.160285	0.452276	0.170817	0.928498	0.230423	0.0351099	0.0811337	0.258421	0.230574	0.703692	0.247396	0.311005	0.100258	0.46295			0.0569203	0.393254	0.400422		0.267889	0.045853
		5	0.640053	0.0751254	0.0461188	0.0176195	0.128811	0.36534	0.0437652		0.163713	0.110824	0.467772	0.163946	0.71009	0.188966	0.0316304	0.0863633	0.301814	0.209633	0.682489	0.183028	0.289705	0.112811	0.397894			0.00798263	0.412263	0.471912		0.252387	0.0426702
	8 hpi
	MSD in chromatin
		t (s)	Cell1	Cell2	Cell3	Cell4	Cell5	Cell6	Cell7	Cell8	Cell9	Cell10	Cell11	Cell12	Cell13	Cell14	Cell15	Cell16	Cell17	Cell18	Cell19	Cell20	Cell21	Cell22	Cell23	Cell24	Cell25	Cell26	Cell27	Cell28		Mean	Stderr
		0	0	0	0	0	0	0	0	0	0	0	0	0	0	0	0	0	0	0	0	0	0	0	0	0	0	0	0	0		0	0
		0.1	0.0163778	0.032049	0.0335276	0.0350231	0.0428517	0.0234848	0.0495193	0.0532908	0.0185013	0.0207274	0.0371431	0.0328109	0.0427342	0.027566	0.0366728	0.0247013	0.0134531	0.0218202	0.0294925	0.0155333	0.0152839	0.0204891	0.0362354	0.0307318	0.0304762	0.0243598	0.0213273	0.0209244		0.0288253	0.00196665
		0.2	0.0415531	0.0529235	0.0649663	0.0649547	0.0842998	0.0433708	0.110853	0.0984444	0.0268925	0.0346616	0.0688685	0.0628547	0.0797082	0.0487051	0.0671553	0.0532111	0.00661977	0.0329346	0.0509591	0.0286931	0.0280055	0.033015	0.0683281	0.0594824	0.0552944	0.0496762	0.0388812	0.0374628		0.0533134	0.0043194
		0.3	0.0659444	0.0575175	0.0884276	0.0773161	0.122366	0.0617073	0.191893	0.149428	0.0284032	0.0344607	0.097501	0.102827	0.0993853	0.0669909	0.0942781	0.0605957	0.00456487	0.0503412	0.070012	0.048677	0.0384812	0.0461466	0.0984261	0.0859953	0.0789836	0.0746311	0.0440747	0.0517086		0.0746815	0.0071976
		0.4	0.0163965	0.0612166	0.114752	0.109158	0.158339	0.0837801	0.218796	0.203062	0.0343862	0.0365775	0.122153	0.133919	0.10565	0.0707266	0.124401	0.0846363	0.00835504	0.0529824	0.0893998	0.0518512	0.0464927	0.0627918	0.116114	0.102881	0.0980578	0.109168	0.0532163	0.0645344		0.0904927	0.00944521
		0.5		0.084729	0.131396	0.130794	0.190999	0.112212	0.222161	0.232336	0.0376278	0.0461748	0.146932	0.153747	0.131065	0.0873363	0.155152	0.0996192	0.00776354	0.077608	0.105102	0.0415908	0.0568337	0.0745643	0.148807	0.116892	0.118648	0.124441	0.0633467	0.0715736		0.10998	0.0104807
		0.6		0.104741	0.14002	0.15243	0.218729	0.116125	0.190595	0.257078	0.0549292	0.0377771	0.167447	0.166754	0.130774	0.0894929	0.189125	0.128826	0.00884414	0.0926718	0.122454	0.0471102	0.0532296	0.0796789	0.172097	0.141212	0.14085	0.132017	0.0651494	0.0832754		0.121609	0.0112656
		0.7		0.119992	0.157077	0.177818	0.241188	0.127896	0.187948	0.277827	0.0664015	0.0646388	0.216918	0.186274	0.148284	0.103627	0.208391	0.158288	0.00798872	0.103331	0.133617	0.0604807	0.074129	0.0958764	0.189314	0.15504	0.151017	0.145451	0.066538	0.0941176		0.137758	0.0119922
		0.8		0.118676	0.16234	0.209224	0.274258	0.150614	0.218379	0.359838	0.0420795	0.123698	0.220308	0.202766	0.157563	0.119278	0.238943	0.1366	0.01438	0.113976	0.141983	0.0515756	0.097535	0.102407	0.205915	0.183899	0.174265	0.124752	0.0634223	0.107509		0.152451	0.014473
		0.9		0.13657	0.146606	0.202884	0.30004	0.20298	0.324305	0.31353	0.042476	0.0835541	0.234633	0.21198	0.146604	0.156392	0.255367	0.0768033	0.0261554	0.111969	0.14752	0.0689617	0.118516	0.112589	0.227362	0.21545	0.206839	0.144656	0.0698878	0.117569		0.163044	0.0156108
		1		0.14182	0.167623	0.215055	0.322972	0.168524	0.383846	0.334001	0.0503875	0.0802537	0.248221	0.222754	0.188611	0.212299	0.286991	0.0856661	0.00679102	0.0976563	0.15837	0.114634	0.0937267	0.111365	0.254106	0.227346	0.229122	0.167235	0.0698029	0.124722		0.176441	0.0177919
		1.1		0.139803	0.161992	0.250643	0.348056	0.226681	0.351851	0.34486	0.0754831	0.133013	0.251552	0.23321	0.179356	0.226947	0.287194	0.0980028	0.0154637	0.106401	0.170782	0.14633	0.102066	0.133512	0.260699	0.239981	0.255302	0.147435	0.0790049	0.134083		0.188878	0.017069
		1.2		0.0806599	0.174492	0.294072	0.356763	0.271098	0.409947	0.425664	0.091418	0.151326	0.317847	0.263672	0.19582	0.219763	0.317892	0.103128	0.0234218	0.109383	0.182603	0.170081	0.113642	0.145045	0.255278	0.269545	0.28702	0.134153	0.0896195	0.124846		0.2066	0.0203841
		1.3		0.145863	0.186559	0.280515	0.376849	0.289777	0.52322	0.263284	0.0987104	0.12244	0.361768	0.274573	0.237086	0.279611	0.330158	0.120556	0.0316428	0.117515	0.196375	0.20746	0.122758	0.138253	0.273178	0.286058	0.317787	0.157349	0.0866818	0.126139		0.220451	0.0212444
		1.4		0.276892	0.227399	0.284375	0.418028	0.26742	0.380196	0.296407	0.112516	0.0958721	0.38495	0.283331	0.253492	0.249388	0.35027	0.134495	0.00803539	0.141333	0.218984	0.106673	0.12542	0.139899	0.291279	0.307386	0.279564	0.18238	0.0948504	0.137513		0.224013	0.0201094
		1.5		0.253567	0.239434	0.316357	0.434207	0.309229	0.381384	0.338902	0.136816	0.0961304	0.413474	0.296796	0.262491	0.181111	0.368518	0.212587	0.0130503	0.142329	0.242224	0.181182	0.132417	0.150473	0.287853	0.32473	0.292669	0.190579	0.0867639	0.141526		0.23803	0.0205363
		1.6		0.268922	0.176578	0.389523	0.427169	0.359204	0.425214	0.370355	0.149291	0.0547903	0.417336	0.277454	0.295175	0.239295	0.392508	0.220011	0.0242497	0.143707	0.271318	0.176554	0.170666	0.161041	0.288105	0.365031	0.301497	0.204821	0.0868262	0.145822		0.251943	0.0224292
		1.7		0.360712	0.145371	0.41797	0.479708	0.426895	0.465399	0.405467	0.164784	0.0654191	0.422363	0.27777	0.413566	0.246705	0.383026	0.236927	0.0272483	0.14686	0.277665	0.213386	0.202904	0.175626	0.289122	0.40957	0.297236	0.193929	0.0804836	0.158073		0.273488	0.0252412
		1.8		0.131986	0.162398	0.380511	0.490023	0.403248	0.666203	0.436233	0.182357	0.0400107	0.418853	0.322389	0.324593	0.277715	0.449927	0.266851	0.01489	0.124216	0.262716	0.163928	0.249643	0.189383	0.29695	0.471256	0.302004	0.19852	0.0883289	0.170052		0.277229	0.0294299
		1.9		0.160306	0.127216	0.392305	0.503856	0.259345	0.882733	0.414544	0.0260776	0.0454205	0.40197	0.342069	0.238973	0.278553	0.432086	0.147771	0.0286046	0.144613	0.271876	0.217928	0.241644	0.183167	0.293528	0.52103	0.218161	0.214761	0.0872359	0.179796		0.268725	0.035187
		2		0.177042	0.117942	0.402403	0.485646	0.40234	0.40352	0.413653	0.0317917	0.0482356	0.38601	0.333928	0.217848	0.218812	0.478337	0.115114	0.0192763	0.141878	0.270107	0.185823	0.247752	0.195278	0.308414	0.517204	0.203629	0.25454	0.0939073	0.166985		0.253238	0.0277782
		2.1		0.302648	0.133486	0.377392	0.505513	0.564215	0.445623	0.385603	0.0313383	0.064659	0.45594	0.330611	0.206367	0.206244	0.466794	0.0858784	0.0155965	0.159487	0.249425	0.144329	0.254938	0.204812	0.334694	0.572405	0.218413	0.292791	0.0982797	0.16886		0.269494	0.0309337
		2.2		0.245798	0.131261	0.454908	0.441137	0.69388	0.46369	0.597202	0.0338106	0.0668679	0.498419	0.334381	0.0862946	0.238451	0.447817	0.115967	0.00704531	0.161001	0.266341	0.268472	0.314244	0.219105	0.34694	0.608943	0.249966	0.307708	0.111457	0.177429		0.292168	0.0353991
		2.3		0.286525	0.167968	0.537564	0.456633	0.803164	0.560759	0.320364	0.0332834	0.0598647	0.528274	0.322939	0.0615389	0.198915	0.431029	0.105847	0.0086892	0.184819	0.275956	0.208441	0.323303	0.242159	0.375506	0.640644	0.267168	0.337713	0.104326	0.18514		0.297353	0.037932
		2.4		0.249866	0.130833	0.54946	0.454315	0.775084	0.520889	0.208876	0.0357543	0.0601014	0.564519	0.324617	0.0973562	0.106861	0.471851	0.073656	0.0123177	0.189217	0.28141	0.0638447	0.392484	0.27411	0.405978	0.669629	0.227427	0.368907	0.105643	0.1736		0.288467	0.0400403
		2.5		0.280584	0.169689	0.504049	0.486581	0.917265	0.582487	0.161618	0.0432569	0.0669149	0.616422	0.313223	0.104365	0.0815515	0.466943	0.0917377	0.0242977	0.202908	0.296239	0.12282	0.467779	0.291169	0.452231	0.686892	0.253449	0.323036	0.120854	0.183685		0.307854	0.0432994
		2.6		0.373327	0.231691	0.545639	0.5296	0.940772	0.600781	0.149349	0.0351529	0.0650087	0.6863	0.328555	0.155211	0.0944641	0.51003	0.119494	0.0109061	0.190318	0.312938	0.451906	0.561712	0.306261	0.488365	0.685472	0.236906	0.334029	0.131288	0.189557		0.343149	0.04512
		2.7		0.48726	0.147753	0.576357	0.523459	0.729814	0.56249	0.17346	0.0363839	0.0641087	0.7561	0.320576	0.169596	0.0914713	0.572567	0.0274167	0.000637417	0.170576	0.322023	0.798206	0.561369	0.288551	0.504825	0.680781	0.265728	0.356556	0.116475	0.196872		0.351904	0.047491
		2.8		0.32229	0.146525	0.262327	0.473469	0.455311	1.14665	0.146979	0.0351109	0.0661694	0.765294	0.332994	0.116743	0.0989754	0.559683	0.0413689	0.00057531	0.177631	0.314017	0.734448	0.65187	0.308716	0.532139	0.624766	0.278014	0.364929	0.105311	0.201429		0.343101	0.0526998
		2.9		0.226976	0.128253	0.248766	0.510926	0.341543	1.25802	0.184308	0.0378662	0.0709081	0.826083	0.269061	0.159987	0.110486	0.514051	0.0455704	0.00301052	0.168107	0.341729	0.705574	0.644902	0.278602	0.618943	0.638682	0.264678	0.376932	0.112121	0.194687		0.343732	0.0558468
		3		0.226251	0.128421	0.290846	0.562878	0.526828	1.2188	0.241482	0.0449619	0.0331922	1.0489	0.326911	0.139637	0.132926	0.471319	0.0541984	0.00704029	0.177238	0.373262	0.552778	0.533141	0.267955	0.657516	0.622068	0.283034	0.349778	0.111007	0.20138		0.354953	0.056841
		3.1		0.0746961	0.116151	0.389988	0.528437	0.754502	1.30087	0.181848	0.0467532	0.0271132	1.07485	0.299592	0.145182	0.132164	0.527662	0.060317	0.00545873	0.188542	0.401725	0.577075	0.631917	0.265139	0.712952	0.648318	0.29056	0.299583	0.111271	0.201756		0.370164	0.0628105
		3.2		0.140862	0.123177	0.112295	0.518741	0.838634	1.35547	0.248747	0.0428354	0.0288429	1.34792	0.316378	0.140393	0.15175	0.506268	0.0533642	0.000745983	0.192533	0.362012	0.502628	0.701101	0.29465	0.762566	0.722696	0.318107	0.302055	0.105184	0.20152		0.38487	0.0704928
		3.3		0.126005	0.141376	0.135865	0.558125	0.988737	1.30805	0.476991	0.0436906	0.0272448	0.835127	0.139446	0.156619	0.1887	0.548356	0.0447572	0.00788639	0.197443	0.385671	0.625285	0.693416	0.276953	0.784364	0.707722	0.348261	0.311022	0.119706	0.188878		0.383915	0.0643307
		3.4			0.170071	0.154068	0.537871	0.160325	1.37205	0.00200875	0.0494718	0.0359707	0.707854	0.135653	0.162522	0.20054	0.573741	0.042049	0.00872751	0.219536	0.391262	0.510304	0.60005	0.283338	0.871406	0.644502	0.366134	0.291183	0.150134	0.18137		0.339313	0.0623713
		3.5			0.207464	0.152062	0.541827	0.312076	1.33016	0.0058067	0.0599099	0.0420584	0.848288	0.152873	0.18974	0.2085	0.527564	0.0450733	0.00627886	0.207681	0.406729	0.504348	0.531304	0.285945	0.902058	0.639851	0.376543	0.29228	0.164015	0.188034		0.351095	0.0616353
		3.6			0.191586	0.147555	0.500329	0.298483	1.45601	0.0353085	0.0554493	0.0467248	1.05025	0.165452	0.155233	0.119012	0.538082	0.0496294	0.0295227	0.222941	0.407664		0.552357	0.298447	0.82951	0.677836	0.411706	0.22371	0.145556	0.174061		0.351296	0.0698724
		3.7			0.216099	0.194418	0.502619	0.116153	1.4606	0.121238	0.0489544	0.0465402	0.911049	0.113262	0.13518	0.159211	0.66805	0.0657405	0.0367286	0.247241	0.414149		0.548227	0.32198	0.857065	0.620721	0.46823	0.226663	0.177037	0.186254		0.354536	0.068223
		3.8			0.196238	0.191994	0.527537	0.28369	1.33006	0.0281001	0.0610137	0.0526429	0.884731	0.13952	0.0961686	0.148874	0.744607	0.0555363	0.0353887	0.283111	0.427279		0.571348	0.219222	0.350612	0.705937	0.45972	0.230956	0.215298	0.198804		0.337535	0.0627652
		3.9			0.164417	0.124231	0.557733	0.351577	1.54527	0.0236534	0.0573214	0.0677725	0.876363	0.11779	0.106291	0.202798	0.830614	0.0604044	0.0112647	0.261076	0.41994		0.626537	0.223268	0.397012	0.700412	0.487708	0.256071	0.193477	0.20329		0.354652	0.0704072
		4			0.16327	0.126362	0.583216	0.193613	1.03618	0.0208227	0.0715525	0.0613916	0.924457	0.10498	0.0909361	0.254451	0.750448	0.0707499	0.0235434	0.28158	0.426596		0.647747	0.232938	0.427576	0.732573	0.427507	0.316794	0.176297	0.20202		0.333904	0.0582085
		4.1			0.169436	0.153854	0.598565	0.379841	0.417657	0.0019402	0.0681878	0.066331	1.11067	0.123665	0.152615	0.105356	0.850073	0.0583504	0.0171893	0.24834	0.431852		0.509371	0.243632	0.470126	0.703351	0.410431	0.324017	0.216051	0.218228		0.321965	0.0548775
		4.2			0.199455	0.12154	0.56944	0.362901	0.328959	0.0343518	0.0832748	0.0501609	1.19174	0.184413	0.100583	0.117206	0.842566	0.0762107	0.000439704	0.276655	0.428859		0.445814	0.223185	0.501519	0.788143	0.412601	0.311423	0.207611	0.234611		0.323747	0.0570085
		4.3			0.207405	0.0914286	0.543937	0.205774		0.130512	0.0709686	0.0456088	0.969819	0.117315	0.14866	0.126088	0.840085	0.0724123	0.00106289	0.301693	0.432405		0.487333	0.251885	0.50329	0.966114	0.402751	0.262355	0.190567	0.251685		0.317548	0.056997
		4.4			0.222124	0.109783	0.594026	0.338034		0.0794317	0.0778403	0.0366563	0.667259	0.0565081	0.128842	0.101817	0.809067	0.0943165	0.072432	0.307962	0.45115		0.439793	0.257045	0.429509	0.896707	0.452032	0.254054	0.205478	0.255171		0.30571	0.0497456
		4.5			0.23273	0.25101	0.511641	0.55714		0.153909	0.0863341	0.0477221	0.689419	0.077298	0.2134	0.100253	0.866228	0.0777119	0.00353746	0.270252	0.471607		0.490666	0.277559	0.449322	0.864238	0.364555	0.189007	0.201585	0.253206		0.320847	0.0500148
		4.6			0.215214	0.21913	0.53775	0.463114		0.060819	0.0843979	0.0401757	0.675831	0.0747949	0.224287	0.15964	0.819233	0.0564676	0.0190028	0.286911	0.46586		0.490453	0.31395	0.400669	0.970525	0.404497	0.135919	0.227193	0.26614		0.317166	0.0513307
		4.7			0.238486	0.442805	0.553801	1.05258		0.0347377	0.0782386	0.0427725	0.667655	0.0789125	0.270048	0.178754	0.86343	0.0733286	0.0214359	0.307931	0.510254		0.530208	0.339901	0.408007	1.07756	0.356876	0.124314	0.22426	0.258677		0.363957	0.0623402
		4.8			0.243734	0.252998	0.566202	0.468543		0.0495769	0.0753956	0.0345203	0.691235	0.091522	0.199932	0.131778	0.870497	0.054097	0.0197219	0.366381	0.53468		0.545005	0.380861	0.41964	1.14754	0.340485	0.156864	0.260804	0.250032		0.339668	0.0576516
		4.9			0.236406	0.310479	0.357156	0.357717		0.0803795	0.075638	0.0425107	0.645001	0.133776	0.16925	0.122473	0.759382	0.0668676	0.0296492	0.37245	0.530746		0.50936	0.323968	0.415885	1.16973	0.373983	0.219513	0.249933	0.252191		0.325185	0.0535622
		5			0.251968	0.391668	0.375833	0.273258		0.00365244	0.0838521	0.0412109	0.653124	0.297838	0.0515691	0.0829943	0.582117	0.0516616	0.0313734	0.351018	0.512406		0.534782	0.335953	0.407009	1.24742	0.396273	0.11825	0.291238	0.278034		0.318521	0.0557139
	8 hpi
	MSD in chromatin-empty regions
		t (s)	Cell1	Cell2	Cell3	Cell4	Cell5	Cell6	Cell7	Cell8	Cell9	Cell10	Cell11	Cell12	Cell13	Cell14	Cell15	Cell16	Cell17	Cell18	Cell19	Cell20	Cell21	Cell22	Cell23	Cell24	Cell25	Cell26	Cell27	Cell28		Mean	Stderr
		0	0	0	0	0	0	0	0	0	0	0	0	0	0	0	0	0	0	0	0	0	0	0	0	0	0	0	0	0		0	0
		0.1	0.0331855	0.0382341	0.0401493	0.0496351	0.0519947	0.0463899	0.066963	0.06566	0.0135822	0.0309134	0.0446412	0.0349142	0.0592774	0.0437388	0.0469984	0.0461727	0.026813	0.026803	0.0374793	0.0259368	0.0224037	0.0243939	0.0420528	0.0467166	0.0410004	0.0383518	0.0330839	0.0239408		0.0393366	0.00243022
		0.2	0.0541826	0.0624523	0.0743236	0.0930642	0.0981734	0.10114	0.12055	0.125484	0.017953	0.0653541	0.0578509	0.0651935	0.110684	0.0777792	0.0876108	0.0905839	0.04085	0.0485591	0.0642871	0.0479503	0.0375716	0.042097	0.077772	0.0824574	0.0678	0.0794866	0.0566677	0.0402306		0.0710039	0.00496155
		0.3	0.0723707	0.0900432	0.101065	0.133303	0.143842	0.141481	0.164408	0.17331	0.0199729	0.075544	0.0869697	0.0992411	0.150913	0.106239	0.123015	0.12977	0.0563529	0.06466	0.0870205	0.0686848	0.0558919	0.0596686	0.108581	0.118055	0.0958466	0.114269	0.0781161	0.0530084		0.0989872	0.0070441
		0.4	0.0905845	0.109971	0.124203	0.175168	0.193742	0.177902	0.190962	0.215936	0.026118	0.0990427	0.100888	0.131461	0.192004	0.130304	0.153518	0.168959	0.0633737	0.0843751	0.109614	0.0864488	0.0914557	0.074279	0.135938	0.150919	0.12109	0.142572	0.0942079	0.0676842		0.125097	0.00880623
		0.5	0.109118	0.135298	0.149308	0.202591	0.235496	0.232442	0.212398	0.250281	0.0221717	0.109094	0.124181	0.156122	0.202923	0.158776	0.187071	0.201754	0.0773788	0.094955	0.129722	0.108278	0.118869	0.0902035	0.161243	0.18062	0.146441	0.174411	0.111123	0.0765277		0.148528	0.010407
		0.6	0.114436	0.160675	0.18366	0.218866	0.267444	0.25782	0.246639	0.28285	0.0232997	0.142551	0.123968	0.177356	0.218667	0.179318	0.202036	0.229699	0.0801394	0.107549	0.136312	0.12825	0.123967	0.105951	0.18425	0.205885	0.165111	0.197402	0.125972	0.0846074		0.166953	0.0118058
		0.7	0.123531	0.168739	0.203167	0.245609	0.315038	0.27496	0.259451	0.29936	0.0291579	0.146772	0.188554	0.200611	0.242926	0.208093	0.232466	0.260718	0.0896358	0.107905	0.15653	0.156701	0.137335	0.115806	0.212532	0.229958	0.186228	0.226114	0.140212	0.0883461		0.187373	0.0130587
		0.8	0.142218	0.191941	0.213467	0.27279	0.339654	0.330718	0.243542	0.332452	0.0286832	0.160019	0.270338	0.226769	0.254969	0.218144	0.271161	0.284358	0.0934221	0.124853	0.179991	0.165068	0.134561	0.135275	0.229253	0.265732	0.208844	0.272288	0.152444	0.0923141		0.208402	0.0148411
		0.9	0.143387	0.197122	0.235666	0.277161	0.378553	0.379173	0.239507	0.360938	0.0407854	0.156459	0.380585	0.248271	0.212095	0.242308	0.291001	0.32774	0.104478	0.126112	0.204032	0.181467	0.14248	0.14188	0.257681	0.288325	0.228032	0.281079	0.169326	0.104242		0.226424	0.0171086
		1	0.157073	0.20329	0.246396	0.296182	0.412598	0.444805	0.271104	0.390718	0.0374399	0.0643374	0.425565	0.276023	0.191923	0.25827	0.30668	0.340221	0.114456	0.142607	0.222306	0.192546	0.156111	0.149316	0.271649	0.319935	0.233627	0.309226	0.185599	0.106235		0.240223	0.0201759
		1.1	0.16719	0.235175	0.271016	0.307289	0.441099	0.551809	0.31237	0.424929	0.0317404	0.0776915	0.507526	0.282593	0.210237	0.277563	0.330092	0.379836	0.11925	0.15018	0.244202	0.202686	0.145548	0.178128	0.278032	0.328937	0.265414	0.337584	0.195374	0.116964		0.263231	0.0235516
		1.2	0.186029	0.251545	0.283191	0.311733	0.425153	0.556117	0.318245	0.413456	0.035904	0.0771529	0.694356	0.302511	0.170904	0.291607	0.341578	0.386665	0.131649	0.165838	0.2493	0.23684	0.167224	0.17877	0.292691	0.352493	0.275397	0.338417	0.198722	0.123729		0.277043	0.026423
		1.3	0.177679	0.260291	0.298409	0.338395	0.451842	0.557384	0.323241	0.429931	0.0460131	0.109666	0.693114	0.330494	0.18928	0.325465	0.376065	0.414523	0.13964	0.166159	0.26427	0.244817	0.179622	0.178344	0.305616	0.394006	0.284452	0.34847	0.207837	0.123202		0.291365	0.0267043
		1.4	0.175781	0.277648	0.313241	0.346989	0.501187	0.6482	0.321807	0.433238	0.0699431	0.123824	0.690208	0.344357	0.183085	0.345856	0.396403	0.450937	0.14703	0.166605	0.276885	0.258636	0.142222	0.197624	0.321567	0.42064	0.287194	0.33931	0.216362	0.138257		0.304823	0.0284603
		1.5	0.171511	0.286034	0.304372	0.347021	0.507276	0.724732	0.296095	0.470498	0.0659976	0.147415	0.749915	0.375913	0.187409	0.367182	0.423286	0.435831	0.156038	0.169167	0.309249	0.272415	0.150944	0.198305	0.32517	0.462017	0.298033	0.362923	0.235701	0.147176		0.319558	0.0310171
		1.6	0.180896	0.273044	0.331366	0.361221	0.584487	0.756436	0.303377	0.428237	0.0699825	0.149474	0.828276	0.406309	0.190433	0.378762	0.439148	0.42958	0.161825	0.172225	0.333898	0.263929	0.173712	0.210629	0.341471	0.517847	0.296279	0.363754	0.229544	0.148336		0.333017	0.033692
		1.7	0.180732	0.290223	0.336291	0.382396	0.590772	0.840239	0.214737	0.418197	0.0630292	0.303349	0.921413	0.42422	0.188951	0.392118	0.464435	0.430292	0.171038	0.185466	0.374351	0.264019	0.188155	0.19032	0.363442	0.534675	0.291037	0.395404	0.223954	0.151013		0.349081	0.0369573
		1.8	0.175954	0.307654	0.31616	0.388569	0.641253	0.806674	0.264564	0.464661	0.00462015	0.349795	1.27981	0.442761	0.246443	0.400881	0.463493	0.451587	0.166967	0.214175	0.375328	0.242285	0.186306	0.215062	0.390255	0.57519	0.318426	0.37583	0.223976	0.157422		0.373075	0.0456979
		1.9	0.19597	0.327555	0.328913	0.425322	0.668953	0.755555	0.290278	0.454557	0.00231986	0.332064	1.18217	0.441992	0.234543	0.420448	0.486673	0.469344	0.181345	0.204324	0.36859	0.218029	0.217227	0.233056	0.413176	0.618062	0.326578	0.364798	0.238922	0.162689		0.377266	0.0428235
		2	0.224107	0.341677	0.353843	0.386838	0.716111	0.77258	0.270322	0.455969	0.0100548	0.366119	0.830762	0.460559	0.234191	0.430694	0.493069	0.420677	0.172901	0.221397	0.388359	0.213417	0.20638	0.251786	0.421547	0.604056	0.311169	0.408688	0.232044	0.168699		0.370286	0.035639
		2.1	0.221652	0.338506	0.360093	0.406903	0.71669	0.86289	0.310958	0.438083	0.00549195	0.370547	0.596492	0.487846	0.220824	0.454039	0.482343	0.393131	0.178522	0.224205	0.398095	0.227657	0.225435	0.256263	0.434534	0.666127	0.325672	0.391278	0.245296	0.173536		0.371897	0.0344528
		2.2	0.238087	0.306244	0.337184	0.407673	0.82913	0.886846	0.268846	0.377572	0.000845761	0.303495	0.666021	0.485537	0.278406	0.434494	0.529123	0.384493	0.188087	0.231912	0.45333	0.242933	0.244621	0.286592	0.462516	0.732704	0.344136	0.4154	0.262032	0.178262		0.384876	0.0377076
		2.3	0.250926	0.302123	0.389216	0.370187	0.888179	1.00007	0.299964	0.397493	0.000862322	0.355474	0.834378	0.480067	0.264035	0.440161	0.55663	0.402219	0.212175	0.218979	0.475741	0.242356	0.294493	0.303422	0.454673	0.778797	0.364073	0.442894	0.271017	0.165846		0.409159	0.0427258
		2.4	0.273088	0.299136	0.404932	0.399203	0.882396	1.10028	0.325359	0.362653	0.00828658	0.31384		0.480675	0.298447	0.389491	0.52484	0.419484	0.209015	0.222499	0.471456	0.260657	0.296656	0.271363	0.454759	0.706266	0.378768	0.456775	0.283154	0.171109		0.394985	0.0419554
		2.5	0.239446	0.329294	0.382298	0.434156	0.89345	0.931265	0.325953	0.348251	0.00350744	0.369656		0.50397	0.276206	0.407504	0.507536	0.460196	0.215813	0.224881	0.494424	0.27632	0.368402	0.272802	0.483645	0.748473	0.372506	0.491061	0.294014	0.171668		0.400989	0.0390861
		2.6	0.255926	0.318276	0.35683	0.415227	0.799939	0.877218	0.290155	0.363769	0.000779056	0.416908		0.483167	0.384089	0.403347	0.516736	0.472512	0.229721	0.22141	0.509504	0.254662	0.439539	0.283688	0.490058	0.626469	0.37374	0.447242	0.286394	0.17336		0.395951	0.0348291
		2.7	0.268136	0.321681	0.381322	0.403266	0.799344	1.02263	0.309045	0.350751	0.00517072	0.473768		0.450148	0.162309	0.407467	0.534764	0.464493	0.225339	0.233738	0.529136	0.22507	0.477955	0.281009	0.510051	0.680817	0.373048	0.471498	0.306166	0.178729		0.401735	0.0396675
		2.8	0.317346	0.383496	0.343013	0.428538	0.958953	0.850903	0.373512	0.323662	0.00292897	0.496827		0.471067	0.177635	0.4294	0.548464	0.428778	0.237089	0.253134	0.562678	0.223591	0.469692	0.273717	0.520059	0.663479	0.411487	0.525584	0.285353	0.169714		0.412226	0.038988
		2.9	0.322396	0.437098	0.347591	0.456331	0.920677	0.7663	0.366748	0.351097	0.00517459	0.519385		0.500325	0.195375	0.421332	0.558735	0.454054	0.235207	0.275346	0.598563	0.264888	0.452957	0.278125	0.514964	0.634609	0.467168	0.547402	0.29505	0.170908		0.42066	0.0365393
		3	0.292934	0.381833	0.346049	0.479793	0.971174	0.153713	0.421225	0.319351	0.000928841	0.509185		0.474641	0.221259	0.426166	0.527411	0.418609	0.251884	0.274541	0.586602	0.269938	0.492851	0.230435	0.501644	0.591169	0.41915	0.553526	0.294308	0.163331		0.391617	0.0358807
		3.1	0.30309	0.404638	0.367161	0.460857	0.761611	0.104216	0.450284	0.320983	0.0120157	0.417748		0.528343	0.210511	0.428267	0.560419	0.382434	0.251477	0.277694	0.53938	0.262986	0.474706	0.264277	0.512178	0.610273	0.410153	0.455531	0.294402	0.160638		0.378751	0.0312772
		3.2	0.327008	0.422071	0.30758	0.507576	0.804234	0.0252396	0.441015	0.334072	0.00195541	0.382147		0.504978	0.209438	0.447072	0.587673	0.428901	0.247801	0.258538	0.58222	0.281529	0.611403	0.273485	0.516854	0.673841	0.39321	0.47174	0.281438	0.161206		0.388305	0.0356564
		3.3	0.313997	0.459736	0.302493	0.478956	0.695151	0.00612446	0.547655	0.337244	0.00233201	0.31875		0.505664	0.265214	0.450975	0.599105	0.436216	0.25324	0.245587	0.604409	0.307599	0.576882	0.299436	0.572671	0.741756	0.396885	0.488802	0.282847	0.173375		0.39493	0.0355728
		3.4	0.325146	0.419505	0.289296	0.502509	0.779361		0.33633	0.289471	0.00987617	0.453265		0.480472	0.248773	0.426154	0.61909	0.460355	0.262994	0.261744	0.591663	0.332407	0.567445	0.298014	0.55397	0.805507	0.389056	0.4816	0.295052	0.190123		0.410353	0.0348726
		3.5	0.364605	0.472037	0.298749	0.466248	0.839915		0.332255	0.31554	0.00919036	0.529726		0.507775	0.252313	0.402739	0.672976	0.474874	0.253104	0.272403	0.636536	0.385837	0.434771	0.249245	0.542463	0.844437	0.411681	0.482528	0.319728	0.195699		0.421822	0.0369607
		3.6	0.378993	0.406013	0.309602	0.496825	0.881102		0.331675	0.377256	0.00191959	0.533754		0.472374	0.240337	0.401598	0.714991	0.461179	0.250073	0.196789	0.698793	0.394467	0.546136	0.26623	0.531468	0.774094	0.396889	0.509708	0.299088	0.208447		0.426146	0.0383392
		3.7	0.267402	0.386206	0.384229	0.524253	0.746494		0.336337	0.331658	0.00650652	0.61734		0.45756	0.225603	0.405248	0.651529	0.500178	0.250181	0.226353	0.707741	0.427722	0.534562	0.278965	0.561564	0.817961	0.41567	0.521753	0.299795	0.19361		0.426016	0.0372746
		3.8	0.231635	0.397489	0.423223	0.555452	0.799581		0.413142	0.379887	0.00448501	0.549327		0.443059	0.0781823	0.413647	0.572041	0.498091	0.246745	0.193204	0.737579	0.412746	0.439591	0.290189	0.539717	0.753567	0.398994	0.524541	0.287144	0.193479		0.41449	0.0380451
		3.9	0.238698	0.449621	0.444572	0.547396	0.831469		0.500423	0.406001	0.000433468	0.600679		0.442595	0.148031	0.399651	0.564386	0.475575	0.259376	0.215711	0.731268	0.454104	0.600777	0.26563	0.541194	0.510181	0.411962	0.560175	0.310509	0.206277		0.427565	0.0362654
		4	0.224977	0.478764	0.44672	0.529041	0.864187		0.641654	0.41897	0.00371398	0.776187		0.413738	0.165556	0.38886	0.550389	0.434584	0.245569	0.212893	0.766768	0.504457	0.570096	0.258523	0.578851	0.558777	0.443591	0.556286	0.320498	0.207266		0.444651	0.0399218
		4.1	0.160784	0.452003	0.43739	0.520556	0.980287		0.631426	0.459613	0.0026533	0.772504		0.367811	0.150262	0.384754	0.584493	0.393863	0.273981	0.216799	0.781843	0.452439	0.74105	0.277558	0.527718	0.538733	0.479234	0.565435	0.280935	0.205678		0.447685	0.0439473
		4.2	0.131439	0.477876	0.466494	0.553933	1.08209		0.67041	0.509489	0.00205283	0.788644		0.421545	0.181044	0.429753	0.624953	0.379803	0.28063	0.220435	0.690745	0.366367	0.809788	0.25212	0.539517	0.52724	0.505703	0.590242	0.305483	0.177301		0.460965	0.0469572
		4.3	0.100163	0.503547	0.496058	0.557563	0.971274		0.795613	0.215352	2.57725e-05	0.642279		0.458854	0.201636	0.449397	0.586041	0.406964	0.266863	0.233793	0.731399	0.377188	0.651946	0.245772	0.547056	0.55624	0.568327	0.644856	0.313899	0.152874		0.449038	0.0452934
		4.4	0.131819	0.53656	0.489739	0.568483	0.74117		0.701716	0.210865	0.00595362	0.574806		0.469064	0.325071	0.420973	0.572297	0.427192	0.285201	0.207194	0.773114	0.400331	0.361643	0.268972	0.550076	0.582277	0.566226	0.298889	0.3129	0.158393		0.420805	0.0383066
		4.5	0.135273	0.489153	0.265721	0.612738	0.710594		0.698827	0.256492	0.00384585	0.702952		0.473972	0.31476	0.392528	0.576072	0.408596	0.29903	0.220844	0.779528	0.372051	0.523066	0.233584	0.555947	0.612799	0.525739	0.265683	0.313487	0.153449		0.419105	0.0398546
		4.6	0.14026	0.505506	0.191037	0.468091	0.823278		0.899637	0.262412	0.00459876	0.847636		0.4798	0.257819	0.401964	0.579483	0.406305	0.299046	0.229843	0.800659	0.355208	0.489351	0.270973	0.588034	0.579628	0.604902	0.294013	0.305476	0.155037		0.432308	0.0460626
		4.7	0.122578	0.517973	0.231845	0.465416	0.610249		0.991195	0.213567	0.00074796	0.804408		0.477323	0.225859	0.405185	0.610677	0.407593	0.292477	0.236637	0.767463	0.357221	0.535365	0.236972	0.600311	0.552561	0.643913	0.264921	0.307935	0.163009		0.424746	0.0458341
		4.8	0.132435	0.47905	0.241414	0.544736	0.70506		0.673791	0.175949	0.00268321	0.779801		0.511667	0.15245	0.422639	0.619344	0.428384	0.299124	0.252286	0.776005	0.407102	0.534248	0.222586	0.575606	0.400256	0.610805	0.260479	0.316174	0.181647		0.411758	0.0418096
		4.9	0.168693	0.450196	0.260303	0.528746	0.828797		0.767207	0.223931	0.00339394	0.636689		0.509623	0.234009	0.399442	0.692424	0.430516	0.269322	0.230133	0.766723	0.428611	1.07756	0.229294	0.606848	0.421224	0.61452	0.25449	0.329627	0.191368		0.444373	0.0489635
		5	0.208813	0.404048	0.231252	0.447857	1.11232		0.432624	0.221399	0.00262634	0.675853		0.551316	0.286553	0.398815	0.771296	0.455617	0.271166	0.241412	0.888705	0.385291	1.21968	0.219355	0.649271	0.437531	0.5894	0.286238	0.30899	0.197971		0.457515	0.0565573
	12 hpi
	MSD in chromatin
		t (s)	Cell1	Cell2	Cell3	Cell4	Cell5	Cell6	Cell7	Cell8	Cell9	Cell10	Cell11	Cell12	Cell13	Cell14	Cell15	Cell16	Cell17	Cell18	Cell19	Cell20	Cell21	Cell22	Cell23	Cell24	Cell25	Cell26	Cell27	Cell28		Mean	Stderr
		0	0	0	0	0	0	0	0	0	0	0	0	0	0	0	0	0	0	0	0	0	0	0	0	0	0	0	0	0		0	0
		0.1	0.0294632	0.0608214	0.0506159	0.0667161	0.0362372	0.0132398	0.0204818	0.0344161	0.0337761	0.0202943	0.0201583	0.034759	0.0533805	0.0897738	0.0151039	0.0591212	0.0239089	0.030693	0.0209729	0.0255727	0.0524578	0.0575963	0.0403894	0.0330947	0.057283	0.0323132	0.0314143	0.0439231		0.0388564	0.00341994
		0.2	0.0534846	0.132734	0.0995417	0.125045	0.0744238	0.0260217	0.0435522	0.0658949	0.05761	0.0367034	0.0218461	0.062089	0.106499	0.169279	0.0204631	0.120532	0.0450607	0.0583769	0.0398576	0.0495531	0.103572	0.111557	0.0713248	0.0648131	0.111335	0.0552069	0.0556869	0.0757077		0.0734919	0.00703453
		0.3	0.0676379	0.200399	0.143377	0.164878	0.104709	0.0393208	0.0579404	0.0886908	0.0900162	0.0530089	0.0377131	0.0943381	0.143632	0.244179	0.0389645	0.176277	0.0527477	0.0756457	0.0513996	0.0697066	0.148862	0.160499	0.0950287	0.0871907	0.157327	0.0848386	0.0756406	0.0960555		0.103572	0.0101173
		0.4	0.072669	0.273442	0.175871	0.269214	0.130586	0.0500315	0.0689811	0.114153	0.104503	0.0636798	0.0377583	0.112538	0.176936	0.284525	0.0406009	0.234301	0.0598617	0.103007	0.0750125	0.0850764	0.17947	0.203008	0.11427	0.113781	0.167688	0.115153	0.092905	0.140077		0.130682	0.0134427
		0.5	0.0928224	0.345349	0.213103	0.324157	0.155892	0.0652923	0.0801094	0.135756	0.13508	0.0672425	0.0601873	0.12909	0.22245	0.326835	0.0479737	0.269411	0.0714452	0.111007	0.0768224	0.103735	0.215658	0.243083	0.135281	0.14632	0.184819	0.131412	0.0835912	0.21043		0.156584	0.01633
		0.6	0.152519	0.399448	0.22849	0.314125	0.163606	0.0634166	0.0839486	0.152475	0.147617	0.0893862	0.0388768	0.145417	0.266435	0.416818	0.0497854	0.306105	0.0827428	0.131314	0.0774938	0.124507	0.26071	0.278483	0.158703	0.153807	0.226845	0.171713	0.0750209	0.200688		0.177161	0.0191118
		0.7	0.0818169	0.463761	0.241256	0.375498	0.191076	0.0689358	0.0920706	0.178298	0.149111	0.0986305	0.0562977	0.164687	0.286167	0.439861	0.0576633	0.349435	0.100446	0.163884	0.078154	0.13792	0.293564	0.306409	0.177395	0.174286	0.224311	0.187978	0.0723556	0.351669		0.198676	0.0223866
		0.8	0.0787326	0.509608	0.253284	0.350559	0.230659	0.0731991	0.104648	0.196302	0.178637	0.117241	0.0622098	0.179235	0.311986	0.463056	0.0732054	0.422485	0.110861	0.167461	0.0934339	0.153992	0.311721	0.332542	0.218142	0.202515	0.171049	0.175324	0.0715685	0.162913		0.206306	0.0232111
		0.9	0.0900968	0.548196	0.265233	0.447199	0.258805	0.079601	0.110271	0.218062	0.209091	0.132951	0.0610283	0.224582	0.36435	0.341364	0.0814911	0.428782	0.119276	0.162534	0.0926418	0.170262	0.328528	0.367868	0.255723	0.221227	0.177287	0.150691	0.0578187	0.164331		0.218903	0.0242862
		1	0.0995214	0.588574	0.26585	0.280659	0.286503	0.0802263	0.10801	0.242529	0.225235	0.151107	0.0538543	0.25454	0.39666	0.323525	0.0950289	0.449191	0.138601	0.173325	0.0575359	0.169256	0.354615	0.411756	0.26062	0.22455	0.189296	0.139273	0.0721488	0.236378		0.226013	0.0246592
		1.1	0.0814354	0.656355	0.243289	0.264729	0.282421	0.0843453	0.133885	0.258514	0.247165	0.166561	0.0578812	0.280944	0.476023	0.358878	0.0913075	0.48142	0.151234	0.182209	0.0822037	0.178172	0.358987	0.462914	0.28383	0.250862	0.227387	0.160839	0.0828345	0.148862		0.240553	0.0275191
		1.2	0.0800387	0.721142	0.242696	0.344975	0.298596	0.0892304	0.145789	0.284385	0.274039	0.181725	0.0605968	0.254106	0.538907	0.10913	0.0976324	0.492032	0.157312	0.202058	0.110745	0.200617	0.381939	0.446089	0.307357	0.276573	0.16046	0.188733	0.0890993	0.136076		0.245431	0.0297488
		1.3	0.126399	0.780274	0.257781	0.428624	0.324146	0.0975319	0.158117	0.308576	0.276369	0.197408	0.042321	0.266239	0.496914	0.0501396	0.110226	0.49554	0.179036	0.205186	0.060091	0.222427	0.410758	0.462311	0.315555	0.31744	0.18902	0.232164	0.0992442	0.116772		0.258093	0.031768
		1.4	0.095827	0.859185	0.357325	0.429668	0.390152	0.108005	0.135396	0.329189	0.246765	0.215315	0.0660996	0.30826	0.412748	0.0991679	0.092448	0.500767	0.188907	0.22344	0.0699153	0.240389	0.417074	0.456133	0.31258	0.359372	0.271073	0.162462	0.0941511	0.145146		0.270963	0.0330861
		1.5	0.12141	0.868464	0.408387	0.806304	0.402182	0.103014	0.145552	0.351911	0.209377	0.233839	0.0467631	0.326213	0.466338	0.0414289	0.0918469	0.463179	0.182997	0.244275	0.0517592	0.248128	0.409326	0.434453	0.348651	0.351396	0.241818	0.173626	0.118861	0.151334		0.287244	0.0386046
		1.6	0.0970418	0.891998	0.442889		0.459498	0.114225	0.160653	0.345882	0.220989	0.248326	0.0367694	0.311257	0.379879	0.0355081	0.0990457	0.452783	0.174504	0.269273	0.0579445	0.249687	0.424978	0.414615	0.367003	0.348807	0.228644	0.198223	0.20099	0.185924		0.274716	0.0347229
		1.7	0.181499	0.9466	0.45543		0.493008	0.115468	0.157224	0.331177	0.265114	0.243934	0.0311119	0.294209	0.435226	0.0341931	0.0973014	0.415114	0.210235	0.258633	0.0807609	0.27639	0.426611	0.422458	0.379011	0.302086	0.203767	0.193212	0.207906	0.11365		0.28042	0.0361642
		1.8	0.575325	1.00724	0.43527		0.53118	0.117	0.129314	0.359405	0.328935	0.263157	0.0311345	0.300276	0.406274	0.0108278	0.129766	0.387014	0.220417	0.27139	0.0666516	0.304321	0.425875	0.430465	0.325869	0.318377	0.0621522	0.261118	0.305351	0.104972		0.300336	0.0397906
		1.9	0.00989799	0.982139	0.339117		0.555451	0.116868	0.115991	0.3919	0.323971	0.289259	0.0407353	0.331697	0.4628	0.122016	0.137117	0.440469	0.222077	0.292847	0.0835174	0.318965	0.407415	0.41185	0.35523	0.359031	0.0593721	0.260947	0.308574	0.170274		0.292946	0.0381998
		2	0.00405668	0.969464	0.342914		0.487839	0.11822	0.1413	0.393206	0.35482	0.280698	0.0594992	0.358957	0.508031	0.249306	0.149762	0.451641	0.218429	0.339941	0.082326	0.328393	0.41943	0.380159	0.369482	0.355087	0.0887823	0.297943	0.306454	0.25127		0.307682	0.036326
		2.1	0.01463	1.06947	0.318611		0.48529	0.128814	0.14899	0.410013	0.378259	0.269523	0.0478073	0.341319	0.444234		0.163427	0.469762	0.205161	0.342551	0.118017	0.361289	0.447531	0.373617	0.437226	0.346301	0.10387	0.242689	0.283202	0.157554		0.311891	0.0405261
		2.2	0.001312	1.06102	0.297263		0.52023	0.11622	0.170245	0.438348	0.36602	0.290616	0.0323142	0.36294	0.39366		0.166269	0.489518	0.228503	0.302164	0.129819	0.344556	0.47606	0.392674	0.452608	0.347089	0.109212	0.207691	0.014983	0.19394		0.304049	0.0423791
		2.3	0.00922402	1.0938	0.2423		0.642176	0.103333	0.206634	0.470417	0.415237	0.30926	0.0190429	0.353821	0.344347		0.185816	0.44307	0.246243	0.310597	0.095512	0.349426	0.53373	0.433057	0.385428	0.352622	0.221013	0.362815	0.0137181	0.18135		0.320154	0.0441591
		2.4	6.81746e-05	1.08535	0.273888		0.648763	0.106964	0.206937	0.454322	0.379393	0.325578	0.0177894	0.344563	0.33491		0.183895	0.35914	0.225337	0.34584	0.0869403	0.358754	0.434531	0.477436	0.424798	0.357837	0.220807	0.053643	0.0130079	0.193391		0.30438	0.0445627
		2.5	0.00698046	0.979486	0.249389		0.63105	0.0957691	0.223484	0.415717	0.382297	0.298178	0.040735	0.36118	0.384516		0.202533	0.340858	0.242826	0.320915	0.0945596	0.35903	0.500802	0.504742	0.449674	0.370054	0.119463	0.0686904	0.0151093	0.215547		0.30283	0.0420595
		2.6	0.0540345	1.04182	0.348426		0.468141	0.101188	0.244927	0.448226	0.4765	0.280099	0.0539098	0.426365	0.41944		0.226409	0.245261	0.274148	0.356582	0.0871571	0.383518	0.553623	0.409656	0.474646	0.363589	0.0608867	0.138099	0.00891185	0.244662		0.315009	0.0424094
		2.7		1.09179	0.460504		0.451305	0.108185	0.174031	0.490278	0.574046	0.291285	0.0687627	0.411162	0.494236		0.247847	0.274199	0.243865	0.347885	0.097391	0.387314	0.471391	0.451268	0.450632	0.349492	0.0474439	0.0830178	0.0162386	0.312588		0.335846	0.0454149
		2.8		1.04327	0.43294		0.475654	0.11658	0.217853	0.482939	0.685998	0.318343	0.0256001	0.398915	0.538088		0.2118	0.273787	0.201191	0.380869	0.0694814	0.401389	0.498718	0.400481	0.366768	0.354667	0.0911383	0.0531756	0.0146294	0.3052		0.334379	0.0459639
		2.9		0.813911	0.442212		0.442091	0.120015	0.18997	0.530012	0.628861	0.34068	0.0156288	0.44217	0.292698		0.233794	0.298837	0.196179	0.407751	0.102744	0.436693	0.431882	0.425846	0.406761	0.37681	0.116157	0.0424887	0.0190836	0.223565		0.319074	0.0392329
		3		0.911206	0.439471		0.375985	0.126948	0.245548	0.513507	0.628649	0.347865	0.0198952	0.424658	0.266552		0.242504	0.220777	0.228566	0.334242	0.112523	0.416152	0.434467	0.428971	0.443369	0.342908	0.105459	0.0640461	0.011088	0.0921349		0.311099	0.0412601
		3.1		0.994315	0.50538		0.445192	0.112222	0.239599	0.524197	0.664232	0.374458	0.0285995	0.381645	0.285173		0.244905	0.235509	0.19	0.301339	0.12677	0.428084	0.530286	0.361554	0.49485	0.351269	0.102089	0.0699291	0.0103455	0.157275		0.326369	0.0446351
		3.2		0.907276	0.509265		0.419902	0.102031	0.240552	0.499567	0.687764	0.401938	0.0145638	0.377562	0.27943		0.22205	0.229036	0.186759	0.348972	0.147003	0.415076	0.597597	0.320695	0.330912	0.384775	0.116688	0.118956	0.011109	0.156448		0.321037	0.0423806
		3.3		0.931311	0.519476		0.473611	0.11084	0.153215	0.526885	0.968225	0.378201	0.0169798	0.302581	0.422342		0.20706	0.204087	0.196823	0.407901	0.154966	0.444498	0.624305	0.32751	0.290002	0.32268	0.119939		0.00810866	0.135011		0.343607	0.0507404
		3.4		0.809323	0.658776		0.467183	0.123201	0.152035	0.527333	0.83856	0.370993	0.0203349	0.387643	0.253045		0.211827	0.154688	0.179846	0.393285	0.148966	0.44747	0.737345	0.400661	0.205844	0.31935	0.104641		0.0173716	0.145795		0.33648	0.0489234
		3.5		0.922775	0.701122		0.405058	0.123157	0.171448	0.542249	0.954852	0.369829	0.0179039	0.442538	0.168159		0.200904	0.220473	0.170622	0.364676	0.07666	0.450318	0.78072	0.481594	0.206928	0.319155	0.134832		0.00775527	0.106882		0.347526	0.0554244
		3.6		0.827947	0.749639		0.380644	0.12267	0.145074	0.529769	1.14137	0.415015	0.00897333	0.395106	0.209588		0.164392	0.190291	0.135236	0.297845	0.0632815	0.433336	0.802536	0.519678	0.222072	0.389465	0.137162		0.0157828	0.0677758		0.348527	0.0597347
		3.7		0.937874	0.736517		0.363899	0.114435	0.131322	0.509077	1.24441	0.39564	0.024478	0.387905	0.224645		0.161354	0.175524	0.142799	0.329971	0.0986408	0.453579	0.724937	0.480107	0.234392	0.357605	0.112709		0.0180917	0.0459554		0.350244	0.0625844
		3.8		1.09414	0.207846		0.340194	0.109174	0.126912	0.556645	1.48901	0.404543	0.0317453	0.438333	0.155506		0.172629	0.107026	0.187399	0.349616	0.0863394	0.501935	0.741861	0.517762	0.265404	0.422119	0.12658		0.0224706	0.0483296		0.354313	0.0715143
		3.9		1.17735	0.175321		0.403355	0.119244	0.10663	0.545551	1.43239	0.411352	0.0494416	0.283311	0.177551		0.206369	0.0798288	0.189964	0.319692	0.0879593	0.506244	0.750571	0.567329	0.210087	0.395021	0.120881		0.00987598	0.063328		0.349527	0.0719969
		4		1.23556	0.361795		0.363904	0.131873	0.0687937	0.522824	1.53383	0.425992	0.0445423	0.267074	0.126904		0.29782	0.108491	0.176295	0.265577	0.0892532	0.543444	0.883364	0.402948	0.243237	0.436499	0.116586		0.0248622	0.142143		0.367234	0.0761916
		4.1		1.13486	0.297301		0.374589	0.120104	0.0521965	0.595004	1.54241	0.415217	0.0379884	0.284544	0.146623		0.307809	0.143657	0.180628	0.253717	0.107205	0.482907	0.901627	0.444453	0.0823033	0.506826	0.128634		0.0200332	0.0595462		0.359174	0.0761228
		4.2		0.994142	0.175655		0.44414	0.133032	0.0501615	0.537081	1.56565	0.433683	0.0512973	0.186359	0.197426		0.336262	0.137108	0.189628	0.281232	0.10185	0.459455	0.728351	0.437206	0.0667616	0.605529	0.130108		0.0181263	0.06676		0.346959	0.0729123
		4.3		0.939526	0.138178		0.487475	0.152557	0.0403449	0.57292	3.32886	0.464144	0.0463204	0.197617	0.133143		0.329332	0.304072	0.17275	0.268725	0.110156	0.444853	0.562617	0.523104	0.0461972	0.619504	0.189398		0.0326124	0.0513198		0.423155	0.135129
		4.4		1.03522	0.209128		0.418312	0.151179	0.0311167	0.587373	3.26961	0.366726	0.0348571	0.186081	0.222108		0.311872	0.241833	0.144442	0.275415	0.122236	0.450814	0.442751	0.465639	0.0574857	0.621874	0.184012		0.0195058	0.0239193		0.411396	0.133349
		4.5		1.3419	0.147799		0.424394	0.159541	0.0334639	0.639565	3.01432	0.390367	0.0305665	0.185801	0.317015		0.288777	0.267928	0.161905	0.30094	0.117276	0.460297	0.354746	0.507167	0.0563708	0.392819	0.194644		0.0208732	0.00354021		0.408834	0.126818
		4.6		0.725972	0.153097		0.429984	0.154718	0.0382198	0.661667	2.96505	0.437758	0.0277502	0.182003	0.334732		0.246117	0.180649	0.155207	0.319428	0.146379	0.515911	0.168438	0.525126	0.0795227	0.491063	0.213512		0.0267728	0.00245126		0.382564	0.119782
		4.7		0.526672	0.157025		0.428769	0.182291	0.0511079	0.589756	3.01531	0.467915	0.0419845	0.183782	0.00612416		0.265617	0.142149	0.188019	0.374157	0.0737366	0.486116	0.184347	0.607564	0.0730642	0.448635	0.321168		0.0298861	0.000761987		0.368582	0.121713
		4.8		0.609243	0.166218		0.419567	0.147423	0.0330942	0.614499	3.05439	0.405534	0.0459736	0.232061	0.0110878		0.320312	0.121829	0.1239	0.354324	0.100634	0.449137	0.0960887	0.59	0.0664	0.2741	0.00755979		0.0292252	0.01315		0.345239	0.12462
		4.9		0.512723	0.165828		0.364303	0.11042	0.036381	0.696603	2.94247	0.254645	0.0421211	0.190703	0.00574736		0.307662	0.140833	0.139472	0.317708	0.0926913	0.450072	0.0917272	0.631263	0.0775638	0.22842	0.00418196		0.0279378	0.00738361		0.326619	0.120647
		5		0.583398	0.216065		0.440864	0.116197	0.0267903	0.7203	2.75314	0.2784	0.0566203	0.161115	0.0126281		0.328686	0.111245	0.143547	0.344797	0.0499266	0.440244	0.124931	0.661505	0.104486	0.23588	0.00324218		0.0372919	0.0147858		0.33192	0.113687
	12 hpi
	MSD in chromatin-empty regions
		t (s)	Cell1	Cell2	Cell3	Cell4	Cell5	Cell6	Cell7	Cell8	Cell9	Cell10	Cell11	Cell12	Cell13	Cell14	Cell15	Cell16	Cell17	Cell18	Cell19	Cell20	Cell21	Cell22	Cell23	Cell24	Cell25	Cell26	Cell27	Cell28		Mean	Stderr
		0	0	0	0	0	0	0	0	0	0	0	0	0	0	0	0	0	0	0	0	0	0	0	0	0	0	0	0	0		0	0
		0.1	0.0474505	0.0750135	0.0624338	0.0846732	0.0457692	0.0236603	0.0244764	0.0472276	0.045361	0.0230283	0.026466	0.0488737	0.0569188	0.102242	0.0251403	0.0719301	0.0313232	0.0424494	0.0397608	0.0292241	0.0566069	0.0595164	0.0551264	0.0382619	0.0706103	0.0556268	0.0442174	0.0688072		0.0500784	0.00374871
		0.2	0.0993396	0.156172	0.12305	0.149859	0.0902978	0.0438803	0.0405902	0.0899001	0.0893913	0.0380447	0.0437236	0.0859741	0.10953	0.210247	0.046874	0.143281	0.0489331	0.0780918	0.0758556	0.05655	0.103049	0.123606	0.110691	0.0824058	0.129502	0.106558	0.0907258	0.129425		0.0962695	0.00774325
		0.3	0.149034	0.233169	0.176226	0.194768	0.130482	0.0643446	0.0561148	0.128087	0.131364	0.0493326	0.0581067	0.123773	0.158603	0.309904	0.0652941	0.206877	0.0702896	0.108415	0.113743	0.080502	0.142162	0.184194	0.161393	0.114448	0.175642	0.142499	0.131998	0.183392		0.137291	0.0113139
		0.4	0.19826	0.313812	0.219428	0.235103	0.157628	0.0864698	0.0612396	0.16544	0.168806	0.0554111	0.0693131	0.155545	0.208495	0.372759	0.0839742	0.269732	0.0820003	0.135313	0.140736	0.101877	0.175594	0.245962	0.209945	0.145475	0.202483	0.179083	0.167189	0.215713		0.172242	0.0143694
		0.5	0.236271	0.399722	0.263883	0.265752	0.19536	0.100913	0.0700766	0.20239	0.21519	0.0704974	0.0771674	0.186598	0.237413	0.480936	0.105718	0.326106	0.103663	0.17404	0.166455	0.115146	0.199093	0.282319	0.250561	0.174237	0.228788	0.221981	0.198212	0.242045		0.206805	0.0179573
		0.6	0.278066	0.474444	0.304422	0.308497	0.203039	0.117247	0.0714684	0.236231	0.251339	0.0857444	0.0896351	0.211539	0.275365	0.58309	0.12605	0.382199	0.116659	0.204735	0.185586	0.147193	0.237241	0.32046	0.298818	0.197335	0.245597	0.229441	0.20805	0.26423		0.237633	0.0215474
		0.7	0.317971	0.548208	0.346712	0.30337	0.225596	0.120039	0.078127	0.262401	0.275483	0.102454	0.103087	0.243371	0.298591	0.521639	0.14345	0.417163	0.135321	0.218943	0.213274	0.151772	0.255209	0.384095	0.323379	0.221297	0.277242	0.273444	0.23279	0.27157		0.2595	0.0218605
		0.8	0.358857	0.596436	0.367203	0.331369	0.248784	0.128442	0.0930558	0.291772	0.306252	0.121678	0.110239	0.264561	0.31181	0.591173	0.159952	0.427876	0.151753	0.246542	0.242029	0.16134	0.279428	0.440914	0.361696	0.235455	0.278931	0.21531	0.257379	0.292146		0.281156	0.0240426
		0.9	0.386369	0.679014	0.398073	0.328554	0.268182	0.13601	0.101504	0.313097	0.334854	0.141526	0.114051	0.298542	0.33491	0.599766	0.172056	0.495465	0.167295	0.258927	0.276109	0.17576	0.287252	0.49022	0.387646	0.226198	0.261157	0.242277	0.282418	0.284452		0.301489	0.0263697
		1	0.422309	0.736915	0.424285	0.339029	0.288147	0.141079	0.109996	0.346093	0.355994	0.149731	0.130449	0.309104	0.347115	0.697112	0.188328	0.514884	0.177415	0.285707	0.315993	0.199468	0.299606	0.515282	0.431742	0.24632	0.221102	0.270101	0.285403	0.285637		0.322655	0.0292069
		1.1	0.467373	0.797977	0.457138	0.328048	0.281428	0.154253	0.119898	0.379722	0.386428	0.168869	0.132613	0.334057	0.390561	0.563925	0.206011	0.589078	0.189335	0.28827	0.321538	0.217854	0.292945	0.508294	0.441594	0.257762	0.227464	0.312384	0.287844	0.281413		0.335146	0.0291444
		1.2	0.496913	0.893241	0.473621	0.406364	0.32623	0.167644	0.11314	0.391904	0.412911	0.180616	0.148338	0.345339	0.420707	0.673701	0.226504	0.551219	0.207275	0.310922	0.338196	0.245954	0.280258	0.52932	0.472771	0.271613	0.25207	0.330956	0.297153	0.314634		0.359983	0.0318727
		1.3	0.511217	0.887052	0.505564	0.451848	0.350451	0.18603	0.101999	0.435308	0.449322	0.205764	0.149291	0.360064	0.381423	0.826086	0.236977	0.563194	0.219885	0.360134	0.342359	0.236764	0.301486	0.554416	0.507861	0.280176	0.240145	0.330495	0.296227	0.284337		0.376996	0.0345928
		1.4	0.540226	0.897245	0.515415	0.33801	0.420625	0.194246	0.0882054	0.426692	0.460295	0.228358	0.155461	0.362136	0.353903	0.74182	0.25245	0.566943	0.23073	0.359705	0.350592	0.274069	0.328622	0.604925	0.543274	0.260375	0.212963	0.397203	0.305361	0.295151		0.382322	0.0339152
		1.5	0.580746	0.91793	0.527635	0.35494	0.407085	0.193248	0.099629	0.430321	0.463364	0.240725	0.165919	0.399894	0.358682	0.554739	0.261612	0.562311	0.248076	0.37294	0.348053	0.296434	0.331479	0.604928	0.593669	0.282455	0.198025	0.367602	0.313605	0.306138		0.385078	0.0324413
		1.6	0.595228	0.916626	0.563531	0.203384	0.405603	0.199537	0.088657	0.441286	0.457893	0.236312	0.175207	0.4333	0.34861	0.218474	0.27388	0.668455	0.272307	0.36528	0.347765	0.318833	0.353638	0.611641	0.58035	0.286193	0.245626	0.285849	0.315164	0.288996		0.374915	0.0339747
		1.7	0.640581	0.959574	0.626006	0.2092	0.410621	0.210345	0.0910292	0.456593	0.46942	0.239593	0.181182	0.444262	0.389506	0.293133	0.288663	0.549548	0.296797	0.367996	0.370487	0.308844	0.335466	0.722578	0.621515	0.302182	0.26221	0.342248	0.319533	0.289969		0.392824	0.0353944
		1.8	0.673958	0.975659	0.589065	0.213504	0.390317	0.226021	0.0750322	0.472223	0.474346	0.260902	0.187197	0.443292	0.392101	0.303044	0.293925	0.608237	0.304216	0.409357	0.378887	0.336325	0.329844	0.729593	0.618716	0.291491	0.208458	0.359322	0.294486	0.242215		0.395776	0.0366424
		1.9	0.700532	0.898586	0.557973	0.260403	0.353617	0.234242	0.104619	0.454237	0.502603	0.272287	0.21512	0.437219	0.379119	0.259599	0.308824	0.545254	0.292527	0.432268	0.375519	0.326709	0.341306	0.539237	0.639693	0.226498	0.261459	0.41407	0.294202	0.253012		0.388598	0.0323799
		2	0.717952	0.840624	0.587099	0.284403	0.319442	0.234963	0.109416	0.475206	0.518152	0.259729	0.204683	0.431679	0.309245	0.338045	0.315227	0.547426	0.280865	0.409524	0.375786	0.333047	0.344152	0.587456	0.672313	0.272546	0.290229	0.511088	0.286391	0.240602		0.396332	0.0323579
		2.1	0.741683	0.886655	0.547168	0.251238	0.297386	0.238115	0.114317	0.515476	0.579835	0.262247	0.195569	0.450632	0.313324	0.396228	0.327418	0.534797	0.308716	0.401313	0.415217	0.335064	0.373787	0.565989	0.674609	0.258046	0.276355	0.283911	0.25737	0.313821		0.39701	0.0335027
		2.2	0.762684	0.888253	0.574423	0.25603	0.232966	0.238052	0.119435	0.540602	0.591419	0.264901	0.204414	0.427672	0.282638	0.68704	0.33437	0.576735	0.298709	0.349403	0.422266	0.328653	0.392935	0.686153	0.681066	0.263079	0.187687	0.28341	0.292677	0.206151		0.406208	0.0382156
		2.3	0.802921	0.86635	0.569685	0.315491	0.238592	0.236523	0.129939	0.556442	0.579908	0.305762	0.217077	0.45334	0.23616	0.667395	0.33099	0.47534	0.307251	0.363233	0.419354	0.31591	0.359674	0.605083	0.715708	0.281098	0.154468	0.222201	0.294132	0.216736		0.401313	0.0375123
		2.4	0.839576	0.859035	0.563716	0.143392	0.278266	0.220512	0.134123	0.569884	0.518176	0.326687	0.208272	0.461166	0.255746	0.506342	0.350601	0.326885	0.314159	0.333147	0.448342	0.341881	0.363878	0.645383	0.721501	0.32674	0.129501	0.258	0.277702	0.21793		0.390734	0.0376168
		2.5	0.797788	0.808162	0.481433	0.159335	0.250129	0.231891	0.157818	0.614709	0.554669	0.34918	0.224682	0.453002	0.27779	0.517159	0.350093	0.322383	0.325452	0.353722	0.520379	0.323362	0.358226	0.660909	0.730325	0.351136	0.228099	0.242722	0.287839	0.140276		0.395452	0.0360997
		2.6	0.838221	0.796351	0.523621	0.15392	0.230444	0.236142	0.149571	0.631973	0.572425	0.367123	0.234242	0.447161	0.276363	0.0445283	0.33144	0.341031	0.356192	0.423393	0.565081	0.365387	0.337191	0.726296	0.73956	0.333264	0.220943	0.247739	0.259899	0.146569		0.389145	0.0399125
		2.7	0.865182	0.775067	0.495672	0.170263	0.227349	0.242969	0.159188	0.674669	0.590384	0.332127	0.231792	0.4063	0.260155	0.0496686	0.334876	0.330517	0.364915	0.488449	0.566302	0.397501	0.356372	0.771855	0.663005	0.364919	0.283365	0.240198	0.263647	0.188974		0.396274	0.0394509
		2.8	0.86479	0.785636	0.463791	0.161671	0.285005	0.243722	0.168119	0.696232	0.568809	0.301976	0.223156	0.40628	0.242133	0.0439783	0.346556	0.337009	0.385201	0.489141	0.548501	0.417861	0.379048	0.50347	0.641075	0.417928	0.230513	0.269316	0.271269	0.101373		0.385484	0.0377697
		2.9	0.869851	0.765333	0.378701	0.186335	0.27874	0.233247	0.110622	0.70594	0.501637	0.26632	0.231506	0.407025	0.236971	0.0718749	0.362433	0.429499	0.379386	0.477294	0.53874	0.393373	0.344853	0.518359	0.637348	0.389002	0.286229	0.425483	0.270427	0.093587		0.385361	0.0369258
		3	0.923339	0.640108	0.409498	0.179211	0.274361	0.209416	0.120463	0.730487	0.527169	0.24623	0.242399	0.409509	0.272935	0.206466	0.364641	0.391517	0.414482	0.532616	0.593548	0.405686	0.345308	0.483873	0.687831	0.46111	0.315971	0.276329	0.333985	0.110672		0.396756	0.0363976
		3.1	0.975386	0.681078	0.313001	0.207088	0.293124	0.219612	0.111842	0.834452	0.51126	0.259586	0.245487	0.390944	0.277267	0.416914	0.360709	0.454829	0.357759	0.556183	0.570581	0.407399	0.362312	0.462414	0.755157	0.485936	0.341068	0.411061	0.309153	0.103687		0.416975	0.0387009
		3.2	0.928558	0.6868	0.355957	0.156023	0.314415	0.215752	0.119084	0.899728	0.52186	0.252743	0.254905	0.356978	0.262025	0.442435	0.375084	0.457285	0.391101	0.533937	0.558067	0.458914	0.3091	0.413497	0.727731	0.568713	0.341405	0.417746	0.339766	0.113122		0.420455	0.0389331
		3.3	0.936671	0.71953	0.318568	0.173129	0.329788	0.225577	0.137957	0.827736	0.495086	0.266748	0.241761	0.384204	0.206728	0.394305	0.401893	0.535714	0.371426	0.491043	0.536639	0.460086	0.344297	0.435959	0.758894	0.56278	0.357697	0.401046	0.319791	0.12062		0.419846	0.0383078
		3.4	0.899844	0.721706	0.354552	0.181968	0.349778	0.237686	0.100156	0.845508	0.421844	0.287834	0.247646	0.374198	0.278238	0.191387	0.409355	0.516143	0.365619	0.42936	0.575303	0.479932	0.32873	0.398094	0.737067	0.600289	0.415767	0.476658	0.312317	0.0770113		0.414785	0.0388159
		3.5	0.848043	0.713973	0.385611	0.205221	0.355506	0.241649	0.0871428	0.87314	0.37786	0.276285	0.247632	0.403334	0.296802	0.102293	0.441703	0.486349	0.369189	0.437767	0.558304	0.454178	0.387819	0.422109	0.507089	0.649	0.277386	0.400062	0.336014	0.117951		0.402122	0.0370327
		3.6	0.880675	0.487469	0.37348	0.215114	0.335128	0.245341	0.107497	0.972676	0.404102	0.330438	0.234068	0.347206	0.313292	0.0931174	0.451852	0.538689	0.375936	0.412926	0.544854	0.464723	0.363453	0.577834	0.489178	0.680154	0.30621	0.453025	0.362102	0.0882465		0.408885	0.0386164
		3.7	0.770953	0.501144	0.373775	0.192936	0.35315	0.261342	0.113882	1.00459	0.459167	0.336641	0.246949	0.38518	0.308013	0.0540509	0.466141	0.576694	0.324913	0.419172	0.554465	0.409561	0.369562	0.696612	0.53582	0.306309	0.410814	0.367324	0.331034	0.133548		0.402276	0.0377612
		3.8	0.756749	0.512898	0.41873	0.335648	0.38369	0.265913	0.0968685	0.815577	0.468353	0.371982	0.251647	0.383768	0.290577	0.0772402	0.474035	0.699966	0.374891	0.4465	0.580371	0.383005	0.385701	0.539739	0.605048	0.174878	0.233712	0.42712	0.342063	0.127365		0.400858	0.0348999
		3.9	0.809216	0.59546	0.430831	0.193895	0.351035	0.246016	0.115324	0.816891	0.502479	0.325875	0.277062	0.293935	0.276153		0.456942	0.928069	0.394495	0.416323	0.428097	0.365914	0.361833	0.503902	0.746623	0.155234	0.338498	0.523099	0.346745	0.059334		0.41701	0.0412485
		4	0.744563	0.667036	0.352702	0.198536	0.253928	0.226522	0.108384	0.756766	0.446178	0.301179	0.277046	0.283467	0.311253		0.470107	1.07024	0.401799	0.392054	0.433106	0.414269	0.411402	0.649879	0.785588	0.177355	0.367413	0.414737	0.359028	0.110097		0.421653	0.0436209
		4.1	0.75798	0.637712	0.308582	0.251414	0.228062	0.240559	0.146139	0.667039	0.41092	0.290874	0.271328	0.288562	0.296704		0.477729	1.23931	0.404434	0.428444	0.47941	0.455347	0.433163	0.670805	0.817085	0.216476	0.397747	0.419776	0.331071	0.149246		0.433923	0.0461821
		4.2	0.847021	0.64839	0.34718	0.238775	0.202821	0.234478	0.124826	0.769679	0.422862	0.275159	0.282321	0.297328	0.327986		0.49991	1.31195	0.416101	0.418813	0.485679	0.42493	0.474949	0.544857	0.808307	0.227973	0.41161	0.449593	0.370898	0.244823		0.44849	0.0485078
		4.3	0.768635	0.758249	0.286985	0.18379	0.191646	0.195765	0.109432	0.725957	0.424911	0.330035	0.291108	0.337767	0.310382		0.517437	0.829612	0.425554	0.420076	0.473285	0.445408	0.458967	0.556413	0.842617	0.200421	0.28305	0.690014	0.379645	0.175875		0.430112	0.0417446
		4.4	0.779338	0.67136	0.317088	0.16207	0.186193	0.210393	0.103334	0.707132	0.466359	0.352959	0.294232	0.318961	0.395575		0.514379	0.898902	0.480584	0.458698	0.496733	0.42896	0.51308	0.593739	0.899499	0.182578	0.558498	0.570323	0.350909	0.351732		0.454208	0.040967
		4.5	0.873203	0.67217	0.327514	0.234009	0.218273	0.211954	0.145465	0.592746	0.459303	0.351828	0.310052	0.364654	0.354023		0.513373	1.09215	0.507556	0.450953	0.461936	0.431186	0.489975	0.632628	0.991855	0.237621	0.453678	0.493235	0.363965	0.0150587		0.453717	0.0470093
		4.6	0.837182	0.860927	0.339464	0.118047	0.212317	0.221548	0.132103	0.624145	0.452169	0.287859	0.290317	0.29519	0.380444		0.549966	1.13902	0.511481	0.456018	0.465697	0.405309	0.514141	0.631796	0.969004	0.193578	0.335902	0.399523	0.364068	0.00716088		0.444236	0.0512396
		4.7	0.837779	1.14512	0.284152	0.222015	0.175877	0.218505	0.14127	0.634134	0.415266	0.328077	0.278945	0.291451	0.247495		0.561599	1.05207	0.538126	0.200283	0.462662	0.439879	0.511766	0.610546	0.359756	0.173969	0.425375	0.564302	0.334298	0.0097332		0.424609	0.051269
		4.8	0.917371	1.01354	0.222666	0.217356	0.207361	0.251	0.149475	0.624933	0.433492	0.310289	0.293516	0.297836	0.247179		0.589268	1.13627	0.569475	0.253529	0.266638	0.469484	0.541507	0.689512	0.338169	0.23471	0.478616	0.450333	0.34076	0.0169246		0.428193	0.0514614
		4.9	0.945064	0.998032	0.217214	0.265646	0.187166	0.225435	0.130137	0.555495	0.450538	0.310825	0.309901	0.28676	0.210708		0.623516	1.09032	0.607593	0.200371	0.300369	0.501279	0.642499	0.584743	0.36339	0.322739	0.268244	0.459011	0.335885			0.438188	0.0505839
		5	0.952653	0.962545	0.268322	0.18808	0.205559	0.215518	0.095652	0.448433	0.44705	0.355785	0.289681	0.320253	0.240137		0.624158	0.958565	0.589315	0.214125	0.314494	0.475104	0.624568	0.658925	0.366906	0.375169	0.27923	0.516782	0.351292			0.436089	0.047405

## Sheet: Fig 2C
	Accessible fraction
	4 hpi chromatin	4 hpi chromatin-empty	8 hpi chromatin	8 hpi chromatin-empty	12 hpi chromatin	12 hpi chromatin-empty
Mean	0.148469	0.376308	0.164083	0.477984	0.265371	0.603129
Stdev	0.115786	0.210627	0.122788	0.233606	0.161791	0.197336
Stderr	0.0218815	0.0398048	0.0232047	0.0441475	0.0305755	0.0372929
Individual cell data
	4 hpi		8 hpi		12 hpi
Cell	Chromatin	Chromatin-empty regions	Chromatin	Chromatin-empty regions	Chromatin	Chromatin-empty regions
1	0.0923444	0.414362	0.0265432	0.169542	0.159689	0.770894
2	0.09272	0.207624	0.0787949	0.386319	0.693328	0.932607
3	0.0441636	0.0988832	0.387476	0.594901	0.471268	0.851978
4	0.0257438	0.0664839	0.137018	0.593375	0.185288	0.41634
5	0.39373	0.736239	0.435367	0.860271	0.212403	0.441001
6	0.134697	0.486333	0.0514014	0.31698	0.144868	0.398117
7	0.0946981	0.229665	0.0800147	0.359251	0.104784	0.266133
8	0.0745438	0.278129	0.246328	0.751474	0.331233	0.798621
9	0.0869459	0.263354	0.0363271	0.061008	0.166915	0.591179
10	0.346498	0.514333	0.0355939	0.0976423	0.237464	0.361125
11	0.0759756	0.241627	0.0515761	0.199253	0.0952523	0.479455
12	0.0871608	0.266057	0.232875	0.583287	0.255498	0.723962
13	0.2969	0.62009	0.084086	0.359875	0.186591	0.549575
14	0.31128	0.647115	0.121427	0.705587	0.477485	0.701287
15	0.014218	0.0349189	0.34194	0.806689	0.231992	0.486394
16	0.0743917	0.261469	0.0963755	0.615853	0.491488	0.908286
17	0.0861374	0.199123	0.014132	0.2942	0.253165	0.709945
18	0.0406996	0.519125	0.170062	0.47279	0.148123	0.421132
19	0.235737	0.566012	0.350936	0.605117	0.068537	0.51675
20	0.0450871	0.487482	0.0596784	0.226914	0.375127	0.820861
21	0.114015	0.483318	0.0495661	0.17886	0.498374	0.834497
22	0.143185	0.31859	0.188506	0.467662	0.554137	0.830117
23	0.339527	0.521546	0.331806	0.813702	0.213175	0.739035
24	0.116696	0.467091	0.236668	0.674226	0.238232	0.575074
25	0.0671928	0.0220472	0.265091	0.694492	0.282051	0.635354
26	0.0945422	0.2062	0.0810904	0.413523	0.151744	0.39933
27	0.319689	0.654885	0.208191	0.726425	0.112144	0.295125
28	0.30862	0.724534	0.195442	0.354339	0.090048	0.433441

## Sheet: Fig 2D
	Crossing probability
	4 hpi chromatin to empty	4 hpi empty to chromatin	8 hpi chromatin to empty	8 hpi empty to chromatin	12 hpi chromatin to empty	12 hpi empty to chromatin
Mean	0.0731877	0.0616016	0.0751425	0.0571051	0.0935683	0.07414
Stdev	0.0537305	0.0518125	0.0440962	0.0357149	0.0426331	0.0259871
Stderr	0.0101541	0.00979165	0.0083334	0.00674948	0.00805689	0.0049111
Individual cell data
	4 hpi		8 hpi		12 hpi
Cell	Chromatin to empty	Empty to chromatin	Chromatin to empty	Empty to chromatin	Chromatin to empty	Empty to chromatin
1	0.111111	0.0384615	0.047619	0.00877193	0.247059	0.0707692
2	0.0315789	0.0704225	0.0533333	0.0510949	0.120795	0.119516
3	0.037037	0	0.0722348	0.0745763	0.131191	0.0915105
4	0	0	0.169935	0.0789474	0.0505415	0.0378788
5	0.117188	0.178218	0.12462	0.119318	0.0603448	0.0973451
6	0.0818713	0.0288462	0.027027	0.0384615	0.0549451	0.0551724
7	0.0310078	0.019802	0.0173913	0.0206186	0.0305344	0.0143885
8	0.121212	0.0188679	0.118721	0.0633245	0.0827423	0.0872211
9	0.0212766	0.0434783	0.0697674	0	0.121212	0.0670103
10	0.0342857	0.0384615	0.0833333	0.0769231	0.0572917	0.05
11	0.0487805	0.0465116	0.131579	0.0869565	0.0945946	0.0618557
12	0.0245902	0.0526316	0.095941	0.0906344	0.106029	0.0553411
13	0.0935961	0.101449	0.0641026	0.0243902	0.102439	0.077551
14	0.0676692	0.131868	0.0983607	0.0543478	0.0720721	0.0922432
15	0.2	0	0.114286	0.088586	0.0952381	0.0744186
16	0.0517241	0.0428571	0.148936	0.043771	0.087766	0.0882353
17	0.0491803	0.0441176	0	0	0.084507	0.0592593
18	0.0888889	0.0136986	0.0452489	0.0545455	0.0595238	0.0888889
19	0.104046	0.076555	0.0631068	0.0776699	0.169231	0.071066
20	0.192982	0.0244898	0.0327869	0	0.0965251	0.120219
21	0.0368098	0.0344828	0	0.0172414	0.116858	0.0980036
22	0.0456274	0.0794979	0.0431034	0.0606061	0.06399	0.120907
23	0.0837438	0.150442	0.100917	0.112403	0.109312	0.0651629
24	0.0210526	0.114286	0.132948	0.132159	0.101852	0.0960699
25	0	0	0.047138	0.0681115	0.0609137	0.0579151
26	0.0789474	0.16129	0.0581395	0.0666667	0.0625	0.0361446
27	0.0977918	0.0928962	0.09	0.0456274	0.0650407	0.0728477
28	0.177258	0.121212	0.0534125	0.0431894	0.114865	0.0489796

## Sheet: Fig 2E
4 hpi
Bin	Cell1	Cell2	Cell3	Cell4	Cell5	Cell6	Cell7	Cell8	Cell9	Cell10	Cell11	Cell12	Cell13	Cell14	Cell15	Cell16	Cell17	Cell18	Cell19	Cell20	Cell21	Cell22	Cell23	Cell24	Cell25	Cell26	Cell27	Cell28		Mean	Stderr
0
1					58.0337					42.805								21.8609								26.5711				37.3177	8.2344
2	74.2792	12.5638			49.1699				64.3419	95.4297		29.4695	63.9693		1.23186			10.2251				37.2862	104.582		13.7326	23.8333				44.6242	9.33817
3	27.5385	12.6796	14.5539	4.82276	51.6759	76.4247	24.5807	2.95858	46.5885	80.209	26.0355	27.0178	76.0955	48.8063	3.36749		29.5647	12.2908	72.0567	10.1354	77.9322	44.9682	102.138	90.6517	15.7558	23.099				40.0779	6.07803
4	28.2995	13.1288	10.0024	2.13722	52.0104	43.3948	16.0522	6.86521	27.9426	77.5729	12.707	25.2803	51.5876	43.415	2.93462	25.0248	23.3637	23.9449	71.8447	7.60284	58.3925	29.1792	107.756	54.3145	15.2366	20.217	117.471	115.591		38.6882	6.27877
5	16.6037	13.6457	33.7122	6.99044	1.23274	29.867	17.8555	8.90653	35.5291	86.4065	16.6641	22.4221	57.4684	41.5527	4.51255	39.2345	20.7178	29.8151	59.7551	6.23756	45.6783	27.31	106.341	52.4492	9.07924	2.49144	95.9954	108.033		35.5895	5.90555
6	14.2382	4.27641	2.79943	13.2743		46.3004	15.7281	9.93553	40.4068	75.0063	13.6716	19.5802	39.5409	39.7602	2.00097	39.3308	14.7182	37.2253	32.9646	9.36346	32.0143	16.9953	51.7063	47.6964	19.7239	0	78.0139	90.6148		29.8847	4.62723
7	8.3092	4.11954	14.1536	13.1325		26.4797	15.0524	11.0297	27.2763	35.9524	22.0736	9.94277	36.9283	34.7819	0	20.7576	12.6474	4.22654	34.4348	19.2697	30.9152	24.1196	42.7405	46.2775	14.5206		86.201	90.0152		26.3599	4.30639
8	7.42962	2.35743	56.2952	35.0958		39.3529	24.0013	12.2541	6.15385	8.1616	9.92319	17.9582	20.773	30.4153	0	21.881	20.6342	1.90876	15.087	7.19213	15.4913	26.2985	55.981	55.061	8.11224		76.1167	55.6153		24.2135	4.04061
9	13.7363	1.46103	10.9	2.60877		28.3238	20.645	6.98653	0		6.10016	17.44	8.30479	44.3787	0	11.1198	20.6782	6.57462	38.0389	16.4835	14.062	32.634	129.674	58.7182	16.7467		62.4746	39.9971		24.3235	5.59837
10	0	1.07585	43.9304	1.29844		33.8736	33.6299	1.23743	0		1.10601	51.6973	23.6686	142.264		5.37924	18.791		48.8694	7.78574	39.7489	45.6724	104.098	32.8016	19.3213		48.241	49.6725		32.7897	7.24145
11		0	18.6519	1.88273		61.2849	24.9144	1.42012			10.2907	3.19846				6.48169	10.1215		109	13.7029	0	32.9518	171.967	15.7093			50.4093	55.8543		32.6579	10.6071
12		0.580114	29.3144	0		236.686	0	0.939232			11.0947	0				5.91716	0		106.876	108.362		19.3653	106.016	9.61538			63.4821	52.3716		44.1541	15.5228
13		1.0381	62.5209	0		93.9784	0	0.799616			7.39645	0				3.75693	0		105.194	54.6889		34.8068	9.86193	5.19049			15.0494	67.1169		27.1411	8.6628
14		0	53.7924	0		0		0				0				14.7929			127.045	14.2012		77.3782		0			35.677	53.3803		28.9436	10.9409
15		0		0			0	0				0				0			5.37924	0		32.5444		0			12.4572	39.7421		7.51024	4.03192
8 hpi
Bin	Cell1	Cell2	Cell3	Cell4	Cell5	Cell6	Cell7	Cell8	Cell9	Cell10	Cell11	Cell12	Cell13	Cell14	Cell15	Cell16	Cell17	Cell18	Cell19	Cell20	Cell21	Cell22	Cell23	Cell24	Cell25	Cell26	Cell27	Cell28		Mean	Stderr
0
1		29.9435						41.0027			19.878													46.9338				59.5795		39.4675	6.8449
2		19.4053	98.8188	34.9263	105.792	9.4741		29.7267	4.75133		3.2838										7.13289		142.199	38.2306				44.4989		44.8532	13.2378
3	5.65221	8.41936	84.3996	24.6548	100.124	4.81232	11.5934	24.8785	6.95273	4.11353	5.66315	63.6871	19.8511	38.0228	115.317	12.1585	5.62438	65.7979	74.1002	24.0409	10.2716	59.1716	90.7877	37.8323	63.9797	12.1573	115.825	55.8735		40.9201	6.86976
4	5.62693	3.00581	90.6598	9.59417	86.8952	5.72563	6.47189	36.6196	19.1606	4.39113	10.8723	45.4979	12.7872	21.3465	78.1493	26.2714	2.25846	53.9946	82.2007	10.7503	13.0589	83.7384	81.8847	33.1744	63.4981	11.5352	109.813	46.6473		37.701	6.37171
5	1.78856	0.650237	74.7379	12.4176	78.3945	7.66251	6.85625	16.6681	9.80972	12.8216	25.4383	39.6006	9.33742	13.4027	53.0999	23.2146	3.96128	93.9894	69.4274	6.15943	5.06931	68.9759	58.0451	34.3125	65.1819	16.5495	73.1491	40.2647		32.8924	5.46914
6	1.94421	0.688042	69.5577	6.94502	89.5999	7.27276	6.9638		10.9544	11.0797	28.4128	38.0892	4.99526	17.0668	33.1831	29.2929	10.491	51.1166	83.1341	2.80313	3.34695	50.8016	61.2066	16.6894	53.7566	12.3645	51.4397	21.6282		28.6972	5.06041
7	4.66078		58.1875	6.91616	85.1951	2.63911	4.32429		21.5976	8.77632	4.93097	43.9462	6.59072	13.1409	33.3734	11.1699	5.4482	25.839	73.1759	2.84935	4.54247	35.9049	97.5702	1.55715	47.893	12.0063	55.056	8.6785		25.9988	5.48497
8	2.25846		30.3292	5.88772	58.622	4.38308	3.77691		16.8697	3.74753		62.8359	4.77988	6.32652	17.4497	14.8279	6.07708	29.0631	98.2728	0.939232	7.4274	24.1532	97.1186	0	57.9334	6.24106	59.4486	2.8177		24.8635	5.96615
9	6.04673		52.5355	13.5876	20.0139	2.11327	1.07585		30.1946	3.36202		53.9436	4.83793	12.8634	30.698	19.0766	6.77265	31.1161	102.785	0	4.86342	32.4089	85.6968		72.2516	12.3848	41.552	0		26.6742	5.826
10	4.37229		182.774	11.8343	13.1492	0.896539	0		4.49405	2.0404		18.9796	4.80769	10.8572	26.8121	5.27435	0.381752	36.3796	81.5638	0	6.08306	19.8772	161.377		15.5854	24.239	18.0629			28.254	10.1626
11	1.84911		365.788	5.50433	0	6.96136	0		0	2.44007		6.62722	6.18788	3.48068	6.22859	10.2622	0.591716	26.6468	67.4764		3.81752	21.4708			18.3743	54.7058	29.5858			30.3809	17.2302
12	0		399.408			0	0		0	0.739645		14.2828	2.14612	3.69822		11.9429	0	15.1537	62.8698	0	0	12.3109			2.01721	27.1203	59.1716			32.1506	20.8607
13	0		355.03		6.57462	0	0		0	0		9.86193	0.588772			8.5139		12.9177	145.239		0	5.11359				16.1377	69.0335			39.3132	23.08
14						0	0		0	0		3.94477	0			2.98344		16.7566	89.9408		0	0				14.7929	8.21828			10.5105	6.81479
15						0				0		4.93097	0			0		0									0			0.704424	0.704424
12 hpi
Bin	Cell1	Cell2	Cell3	Cell4	Cell5	Cell6	Cell7	Cell8	Cell9	Cell10	Cell11	Cell12	Cell13	Cell14	Cell15	Cell16	Cell17	Cell18	Cell19	Cell20	Cell21	Cell22	Cell23	Cell24	Cell25	Cell26	Cell27	Cell28		Mean	Stderr
0
1														50.7185				49.4585							50.8812	27.7094				44.6919	5.66976
2	56.8776	132.807		29.3685		65.5382	21.4095				96.1934		30.5207	60.3906	117.216	92.7305		40.8411		130.311				88.2622	38.9398	15.2224	33.7058			65.6459	9.79633
3	29.476	113.8	118.253	19.7924	20.3845	73.0203	17.7933	95.2466	34.9699		38.7903	79.9076	17.9483	54.1303	61.9502	101.296	186.789	20.3094	7.10059	102.784	140.305	117.902		52.3888	26.2338	17.5754	38.3102			63.4583	9.47224
4	23.0875	125.654	86.8923	14.282	16.7115	61.9333	14.7175	85.7641	38.7829	75.1301	32.0794	63.0237	19.4799	36.224	67.0959	71.6867	105.366	28.8616	24.9764	77.9487	115.542	98.6526	62.5616	44.436	15.8662	13.8144	14.8772	15.1369		51.8066	6.56614
5	6.99693	131.759	73.3862	12.6725	24.9401	59.041	26.1889	70.1655	24.6169	80.4782	22.3394	51.3012	25.7006	22.7583	47.4905	63.7677	105.2	26.0655	13.5019	93.9008	90.4157	87.3798	69.4597	43.9371	4.64091	0	9.15485	15.6565		46.5327	6.64878
6	0.528318	101.18	74.0784	14.3385	35.52	31.4887	5.63539	60.2035	17.4342	88.3551	29.9658	36.5119	35.6943	3.94477	34.4443	66.7639	45.2939	44.2675	9.82997	82.7915	78.5676	86.3643	59.7893	55.6716	0		12.2997	11.6306		41.5775	5.84648
7	0	54.3303	61.8493	13.9227	36.7599	20.1943	1.21585	54.1978	16.9313	50.9455	45.7235	23.7027	58.9176		44.7979	87.4711	39.2066	90.1335	16.3743	73.9645	61.6645	101.773	43.2491	100.637			28.3831	11.4648		45.5124	5.92227
8	1.97239	66.6399	54.8323	7.2455	33.0498	35.8485	0	54.9407	33.5201	46.9116	50.2062	23.9346	14.4321		54.7178	135.066	44.0347	114.645	11.8343	47.0463	62.8395	80.2576	41.8671	90.8961			12.9438	7.05492		45.0695	6.83612
9	0	58.0114	51.1444	2.57268	33.2384	65.9192		72.5213	27.8789	37.2638	104.213	17.8774	5.63539		89.5792	55.8843	49.3873	82.1157	23.7964	47.7525	45.2416	68.4297	36.7237	75.3961			8.45309	7.93489		44.4571	5.97602
10	3.69822	63.7233	50.6038	0	31.5582	9.28182		63.6297	36.7823	64.2544	67.4764	10.4832	0		205.692	61.0207	28.3306	116.434	11.8343	0	41.3739	86.5926	30.2926	63.475			0	5.80625		43.8476	9.5639
11	0	105.664	52.693		34.1076	23.5859		108.7	38.4096	83.1918	6.82749	11.3913					25.3593	118.343	10.5421	0	35.8363	73.7501	39.8503	87.4711				11.9644		45.6678	8.93266
12		201.183	44.5613		52.687	48.534		113.173	33.4934	94.4887	21.3018	19.8896					12.8964		3.72148		83.9855	72.2173	18.6391	86.785				4.02739		56.974	12.8626
13	0		142.878		34.704	17.0342		84.2747	25.0918	111.061	2.95858	19.1075					1.36027		5.63539		97.7618	68.6048	20.7542	248.521				10.2272		55.6233	17.0099
14	0		32.2754		37.8041	0		49.5241	0	163.564	0	10.1563					0		0		115.878	48.0769	9.05688					10.048		31.7589	12.4542
15	0				39.1443	0		21.9154		107.585		23.6686					0					23.4646	0					0		21.5778	10.5629

## Sheet: Fig 2F
	Immobile fraction
	4 hpi chromatin	4 hpi chromatin-empty	8 hpi chromatin	8 hpi chromatin-empty	12 hpi chromatin	12 hpi chromatin-empty
Mean	0.0713566	0.0369764	0.0590517	0.0298773	0.0548063	0.0237001
Stdev	0.0888994	0.0905826	0.103922	0.0951366	0.100266	0.049507
Stderr	0.0168004	0.0171185	0.0196393	0.0179791	0.0189485	0.00935595
Individual cell data
	4 hpi		8 hpi		12 hpi
Cell	Chromatin	Chromatin-empty regions	Chromatin	Chromatin-empty regions	Chromatin	Chromatin-empty regions
1	0.25	0.0232558	0.5	0.0555556	0	0
2	0	0	0	0	0	0
3	0	0	0.129032	0	0	0
4	0.333333	0	0.0625	0.016129	0	0
5	0	0	0.0714286	0	0	0.05
6	0.037037	0.0555556	0	0	0.333333	0.148936
7	0	0	0	0	0	0.0588235
8	0	0	0	0	0	0
9	0.115385	0.0454545	0.1	0.5	0.1	0.0188679
10	0	0	0	0	0.111111	0
11	0	0	0.166667	0	0	0.0425532
12	0.0769231	0.1	0.0869565	0	0.075	0.00666667
13	0.0588235	0	0	0	0.0384615	0.027027
14	0.0588235	0	0	0	0	0
15	0	0.461538	0	0	0.1	0.0594059
16	0.2	0.0555556	0.142857	0	0	0
17	0.125	0.142857	0	0	0	0
18	0.166667	0.0727273	0.133333	0.0444444	0.269231	0.214286
19	0	0.015625	0.025641	0	0.142857	0.037037
20	0.2	0.038961	0	0.0769231	0	0
21	0.111111	0.0238095	0	0	0	0
22	0.0625	0	0	0.0689655	0	0
23	0	0	0	0	0	0
24	0	0	0	0	0.03125	0
25	0.0833333	0	0.027027	0.02	0	0
26	0.0833333	0	0.166667	0	0	0
27	0	0	0.0243902	0	0.333333	0
28	0.0357143	0	0.0169492	0.0545455	0	0

## Sheet: Fig 3A
		4 hpi
		Nucleus
		Distance	Cell1	Cell2	Cell3	Cell4	Cell5	Cell6	Cell7	Cell8	Cell9	Cell10	Cell11	Cell12	Cell13	Cell14	Cell15	Cell16	Cell17	Cell18	Cell19	Cell20	Cell21	Cell22	Cell23	Cell24	Cell25	Cell26	Cell27	Cell28		Mean	Stderr
		0.13	30.6785	20.9682	5.8115	1.96976	7.45291	55.687	0.353263	0.184049	0.63193	20.5497	0	1.82267	14.0051	38.9428	0.192272	31.8119	0.0770464	34.1434	11.2102	0.0504447	0.524305	8.32597	39.6912	9.84715	7.22192	0.154697	23.439	5.61756		13.263	2.92478
		0.39	7.87883	8.09315	36.1321	1.59513	14.5721	73.4283	0.167151	5.9086	2.96407	31.4743	0.370401	21.5774	38.4699	47.0855	0.17958	10.7962	1.57491	38.7279	15.3408	10.512	11.8778	29.6768	46.7268	27.9373	2.94907	0	57.3204	19.4833		20.1007	3.7353
		0.65	18.2639	6.39053	84.8449	6.89682	27.4436	34.0253	0.588772	7.71803	2.44887	74.2956	5.5895	6.46307	28.0697	45.6367	0.757396	5.82369	4.10484	16.7653	20.366	15.7304	16.799	20.0984	68.4758	33.9585	17.7414	0.38077	78.4845	35.161		24.4044	4.68855
		0.91	67.1228	19.4632	13.3331	6.54591	40.9056	35.1774	2.30112	11.5482	0.737341	81.9739	10.6424	8.97825	26.4919	32.4458	0.823352	15.7633	3.44607	37.5611	36.5508	11.4715	22.332	22.2836	76.7509	33.2263	14.5127	11.7666	91.1125	62.5132		28.4922	4.84963
		1.17	56.6703	18.2009	10.5724	12.5929	43.4234	23.4195	4.57841	8.46483	2.89308	94.3408	22.9902	4.33809	42.8541	41.5268	0.435085	55.8687	3.93972	48.0352	39.7353	12.9409	31.9128	17.435	99.6615	57.0649	24.6461	2.79044	92.3571	80.496		34.078	5.65389
		1.43	63.6694	8.59998	10.4607	2.13315	60.3206	20.8753	8.63509	12.8149	21.7695	116.115	28.3045	2.84623	58.9618	56.5989	3.04694	21.8179	6.77537	49.8971	45.0275	26.6021	41.455	20.5467	91.2961	78.1469	20.6501	15.4519	100.317	101.15		39.0817	6.35512
		1.69	103.242	10.2051	3.86344	2.51031	68.1882	25.0703	29.7225	10.3628	32.4974	91.1693	46.4758	32.8114	72.41	44.6559	8.5457	43.177	58.8173	60.2507	69.8638	33.6166	67.783	45.79	93.7671	83.1601	15.7498	13.9227	85.7795	89.303		47.9539	5.83264
		1.95	129.352	6.99979	6.45701	38.1121	77.5044	30.0696	22.8731	8.85414	19.6163	85.6563	28.1657	20.4908	83.6098	50.9883	15.0109	52.0019	19.0787	92.9974	57.1075	44.3247	82.6103	53.6017	116.46	37.5049	15.4675	23.596	78.653	95.2306		49.7284	6.60267
		2.21	79.5149	8.61011	32.9914	17.0258	76.3654	34.0663	23.0112	7.34324	5.1426	93.6323	21.8443	37.3898	90.8892	58.2223	0.565935	24.845	16.7224	116.085	55.8877	42.9856	134.188	44.1097	126.036	75.3795	16.2041	28.3457	86.0004	107.6		52.1787	7.48367
		2.47	88.8109	6.0482	24.3648	7.09249	68.4966	57.5081	14.2673	15.2088	10.021	98.1899	28.2709	30.9874	108.177	52.353	22.1723	31.6957	31.5316	105.342	96.8382	35.548	157.474	40.4249	154.682	108.795	21.4909	31.0553	84.6915	100.666		58.293	8.36948
		2.73	100.838	9.99443	6.73605	6.66245	67.8501	62.1477	11.4365	19.6297	62.0598	112.305	20.471	32.4264	91.5065	49.22	13.4515	46.2407	32.2955	177.745	112.225	53.4976	142.284	44.8654	132.713	122.971	17.7123	33.7489	80.2042	117.089		63.5831	9.04656
		2.99	61.1557	13.7225	2.17261	14.7379	91.6079	72.4429	18.336	21.3857	65.5114	96.8998	25.9706	54.8578	96.3259	61.8612	6.79624	71.618	36.27	158.467	135.54	84.1512	110.778	46.8061	124.839	72.2094	11.4626	32.5177	105.797	127.072		65.0469	8.24795
		3.25	72.1844	9.86193	1.07098	17.7977	87.7891	114.16	25.5381	16.8667	82.5984	100.549	43.7901	57.2246	83.9472	68.9655	3.79008	46.0105	41.6734	119.41	133.282	72.8732	129.397	59.5161	109.872	87.5666	16.0574	25.8042	135.792	142.945		68.0834	8.33048
		3.51	61.9007	12.4272	5.24131	63.4065	97.9956	100.831	41.6853	19.9108	65.9212	104.551	53.9554	37.4835	93.0608	54.0323	25.9021	43.6059	25.9024	149.304	141.912	56.7808	150.102	53.2804	139.711	94.6746	10.9427	30.3557	168.342	133.738		72.7484	9.12444
		3.77	34.7104	19.8503	14.5653	28.1708	127.63	90.3541	33.6974	24.5766	51.2821	130.449	61.7127	31.6959	94.9118	62.8892	6.79562	45.4196	31.4798	120.619	134.831	77.1582	133.971	63.3583	190.08	68.1238	3.48068	36.5075	125.461	134.47		70.6518	9.3532
		4 hpi
		Cytoplasm
		Distance	Cell1	Cell2	Cell3	Cell4	Cell5	Cell6	Cell7	Cell8	Cell9	Cell10	Cell11	Cell12	Cell13	Cell14	Cell15	Cell16	Cell17	Cell18	Cell19	Cell20	Cell21	Cell22	Cell23	Cell24	Cell25	Cell26	Cell27	Cell28		Mean	Stderr
		0.13	15.9435	33.9458	0.688042	0.925762	15.6695	9.94806	1.9782	0	0.113247	11.9205	0	10.3214	2.82177	18.2736	0	36.094	0	26.6348	6.7137	14.768	0	1.37608	40.4273	4.751	6.54807	0.681003	16.2223	0.734139		9.91071	2.2531
		0.39	22.2261	62.5368	0	0	2.05729	0.176456	3.7083	0.936754	0.0516332	7.04424	0	13.011	1.07029	3.6743	0.0897219	18.8449	0	42.2176	3.43024	15.3007	0	1.52884	45.704	9.26503	16.7183	1.01903	9.34936	0		9.9986	2.99612
		0.65	10.3407	58.2771	0	0	0	3.29695	26.6218	0.76056	0.0513642	4.89527	0	1.00956	1.41952	4.9372	17.0071	0.190876	0	24.9599	7.48435	3.58344	0	1.12067	18.779	36.264	18.875	0.400711	2.42755	0		8.66795	2.61846
		0.91	0.528318	1.72554	0	0	0	0.241517	4.44642	0	0	2.18144	0	0	0.626154	5.80582	1.13991	0	0	10.1724	14.9555	5.52079	0	7.99934	15.7001	28.4153	15.1199	0.280102	0.624173	0		4.12438	1.30706
		1.17	0.361906	0.992029	0	0	0	1.00803	2.72594	0	0.180815	0.46028	0	0	1.00611	0.125099	0	0.452555	0	3.19538	7.49279	7.16288	0	10.9323	31.8382	2.32851	8.17089	0.619893	0.163157	0		2.82917	1.21191
		1.43	0.568958	0.746431	0	0	0	1.32388	2.51097	0	0.97592	0.0647392	0	0	0	0	0	0.707486	0	1.75623	2.54557	4.04476	0	16.7139	48.1467	5.99302	5.76184	1.32672	0.0594092	0.773485		3.35786	1.77786
		1.69	1.16276	1.73306	0	0	0	0.954381	0.50188	0	0.809917	4.85568	0	0	0	0	0	13.9438	0	1.15665	1.54483	0.388435	0	11.8551	22.1172	0	4.77492	1.45504	0.111016	1.12539		2.44607	0.973481
		1.95	2.46548	6.08761	0	0	0	1.04359	0.299098	0	0	7.53601	0.849353	0	0.392732	0	0	9.73487	0	0.963119	1.39009	0.898582	0	3.12508	7.49885	0	2.27762	1.01097	0.328123	1.16251		1.68085	0.507847
		2.21	2.09663	17.4199	0	0	0	2.16242	0.373028	0	0	0.525503	1.77515	0	0.484021	0.183005	0	17.2929	0	2.54077	0.817644	0.876616	0	3.40729	13.8986	0	3.21633	0	0.676544	0.91447		2.45217	0.942352
		2.47	0.300669	0.405285	0	0	0	1.54926	0	0	0	0.639693	3.34303	0	0.186269	0.0623515	0	13.1804	0	8.68994	0.133369	0.65126	0	6.13813	35.0957	0	5.41176	0	0.782693	0.110808		2.73859	1.33792
		2.73	0.564136	0.421364	0	0	6.89303	2.23191	0	0	0	0.289489	16.2378	0	0.129196	0	0	0	0	13.4563	0	1.19068	0	8.64933	0.433719	0	3.44288	0	2.40318	0		2.01225	0.795571
		2.99	0.2878	0.831841	0	0	7.59345	0.24132	0	0.0602562	0	0.514536	3.0606	0	0.118818	0	0	0.269697	0	17.2126	0	2.78973	0	5.94092	0.402528	0	1.42261	0	2.41722	0		1.54157	0.679494
		3.25	0.169384	0.655641	0	0	0	0.0949785	0	0.35503	0	1.32057	0.561756	0	0	0	0	0.0530211	0	8.51507	0.213616	2.08141	0	3.93229	1.69708	0	0.0457277	0	0.396792	0.36655		0.730676	0.331799
		3.51	1.6831	1.01844	0	0	0	0.224987	0	0.110087	0	1.49011	0	0	0	0.109882	0	0	0	8.79647	0.239238	1.18818	0	1.72216	2.01842	0	0.090754	0	1.33077	0.0981287		0.718597	0.324041
		3.77	0.701853	0.469616	0	0	0	0.365257	0	0.28177	0	1.02272	0	0	0	0.335884	0	0	0	19.431	0.248969	2.92081	0	0.54038	5.28607	0	0.189957	0.0512308	1.0456	0.150564		1.18006	0.707706
		8 hpi
		Nucleus
		Distance	Cell1	Cell2	Cell3	Cell4	Cell5	Cell6	Cell7	Cell8	Cell9	Cell10	Cell11	Cell12	Cell13	Cell14	Cell15	Cell16	Cell17	Cell18	Cell19	Cell20	Cell21	Cell22	Cell23	Cell24	Cell25	Cell26	Cell27	Cell28		Mean	Stderr
		0.13	10.1452	3.75571	40.0239	29.2286	12.9366	0	17.2625	1.39976	4.35003	6.81112	0	25.6207	7.00716	10.363	29.8318	39.4071	1.18095	36.5432	53.8421	8.55627	0.0669362	14.4456	43.0339	1.47608	40.7968	11.7865	38.5386	18.2799		18.0961	3.08327
		0.39	2.39682	8.18727	68.0441	7.32706	35.384	0.145385	6.16934	8.54701	5.7793	1.059	0	17.1902	5.48514	6.82976	28.6962	28.3118	12.0652	52.2704	24.1477	4.03205	0.189855	11.3588	50.7735	4.02487	25.514	15.8131	51.1203	19.4086		17.8668	3.50821
		0.65	1.45334	8.61797	109.184	11.4785	41.1828	0	6.56952	21.2113	15.727	1.93101	0	21.3376	5.57559	5.66986	33.623	12.9547	4.67456	49.7068	50.5466	10.0775	0.130334	16.8385	54.4008	28.0513	32.123	3.6909	33.5574	22.8081		21.5401	4.49366
		0.91	2.35537	16.6316	99.8162	17.2344	83.124	0	6.60904	38.81	2.81478	9.78489	0	25.4059	9.47191	18.9456	31.749	19.1361	10.395	72.8154	70.8434	26.0616	1.65969	31.7634	68.5836	23.2411	45.9272	3.72633	55.2443	27.0011		29.2554	5.25503
		1.17	11.3371	22.62	115.864	30.8298	119.216	0.359487	5.60573	40.7577	6.3781	22.8859	0	22.2665	11.6736	17.2817	40.1542	22.8667	21.5219	71.1438	120.614	15.0325	14.7775	35.8692	101.649	24.7201	72.077	4.47846	63.0902	51.9727		38.823	6.9951
		1.43	19.3411	18.1101	132.566	28.1065	149.227	2.42801	6.25698	37.9769	27.6521	15.4934	0	31.9306	10.6462	13.9187	38.202	41.7925	19.5125	69.4724	118.971	22.0882	22.4576	49.2564	118.343	31.5582	92.3991	7.59132	91.4534	66.712		45.838	8.02755
		1.69	31.3534	18.3876	131.615	30.5054	148.925	3.16838	8.86336	52.7619	16.2505	10.3078	13.8715	57.5243	13.8345	22.7091	41.3346	60.7069	38.2603	73.0943	95.7626	22.9948	3.40817	98.6949	116.941	45.6001	90.3758	19.5937	105.172	53.0937		50.8968	7.84346
		1.95	25.5828	62.7002	135.627	37.2996	123.453	5.88151	10.6387	61.7984	9.17737	3.37418	13.4481	79.1429	15.2221	32.8513	41.5691	72.8266	56.596	98.7716	78.844	31.0149	3.88992	88.3309	161.751	54.98	92.1915	32.531	151.293	52.8997		58.346	8.57039
		2.21	30.062	60.6214	166.797	41.9372	138.447	11.3213	15.5637	73.9306	3.58425	6.68466	0.67012	92.3315	15.3262	53.8736	63.2862	81.8454	43.1651	100.253	117.431	37.3401	4.28994	67.0663	189.999	64.4026	90.1813	25.5289	154.628	71.2485		65.0649	9.80516
		2.47	35.4268	32.6565	146.52	51.1402	158.758	20.4603	24.0483	96.7129	3.51247	3.45463	2.91845	99.5223	16.7693	69.5233	100.911	83.3656	31.625	96.1843	122.37	32.6663	8.50989	62.7302	210.307	65.2367	106.442	21.774	126.818	65.0032		67.6917	10.0752
		2.73	49.2175	34.0129	126.885	75.2743	141.732	12.3545	33.2614	103.006	29.7709	20.0565	1.8902	91.6129	21.2565	89.1607	131.894	72.3385	51.6126	88.8487	122.497	36.6468	13.4481	80.5601	216.508	69.0053	141.177	18.7883	170.49	97.5924		76.4606	10.1844
		2.99	26.6508	39.2368	116.707	90.5703	146.829	10.5032	31.2187	114.067	38.9173	3.87375	2.17143	95.8988	25.9747	107.779	165.91	86.8783	61.9893	78.4307	129.013	50.1466	9.87612	96.5525	207.057	63.3364	129.872	19.3475	209.602	90.8646		80.3312	11.033
		3.25	22.7314	65.1108	130.589	80.0161	151.968	10.1344	47.3939	111.297	28.6507	1.62392	3.19415	90.5023	28.707	136.186	152.198	95.0401	60.7495	110.981	154.524	31.8293	11.6936	98.1919	210.597	59.9011	82.1082	21.3329	188.161	57.0934		80.0895	11.002
		3.51	24.4419	61.273	134.243	71.2429	148.688	9.15362	49.7767	122.451	12.9345	3.28161	2.99005	92.1638	26.4274	163.38	145.867	122.527	85.3244	113.375	122.155	40.4491	21.0077	110.637	214.431	78.0969	101.903	23.5605	197.628	53.5172		84.033	11.2726
		3.77	42.3707	64.1328	118.44	98.5666	141.028	15.9217	48.2513	127.275	8.46449	3.44797	3.82575	99.7796	29.9967	168.722	153.591	131.788	118.933	114.914	124.468	51.8123	23.7828	94.3574	205.161	95.4044	123.687	28.5115	170.185	59.3524		88.0775	10.6825
		8 hpi
		Cytoplasm
		Distance	Cell1	Cell2	Cell3	Cell4	Cell5	Cell6	Cell7	Cell8	Cell9	Cell10	Cell11	Cell12	Cell13	Cell14	Cell15	Cell16	Cell17	Cell18	Cell19	Cell20	Cell21	Cell22	Cell23	Cell24	Cell25	Cell26	Cell27	Cell28		Mean	Stderr
		0.13	15.1479	1.49802	15.6746	2.98492	0.149991	0	17.8094	6.75532	4.40347	17.5426	0	18.0035	14.5882	7.10313	39.244	32.5864	0.855788	21.3602	39.7161	15.039	0.262985	40.9702	35.1063	1.26165	38.2417	1.47193	45.2695	9.43928		15.8031	2.852
		0.39	23.5243	1.92428	15.7593	0.678933	3.28731	0.268352	5.44156	12.0245	13.1769	1.23146	0	2.13675	20.3373	2.40117	14.9191	8.5139	0	8.93831	27.2358	12.556	0.589946	22.4656	16.0728	1.34864	40.436	1.49127	31.8576	5.62109		10.5085	2.06427
		0.65	25.0564	1.14439	15.6579	0.674172	7.10327	0	2.29051	7.57484	7.8862	0.122635	0.487678	3.55353	27.0284	1.50387	0.697504	7.30449	0	0.117637	26.0807	10.1801	0.291199	3.79228	42.8037	3.70168	22.4242	1.0038	64.5413	8.08051		10.3965	2.86421
		0.91	14.4858	8.24522	25.6471	0.71623	11.0296	1.74034	0.829508	11.6586	6.88911	9.85106	0.636876	13.2432	20.8753	1.26435	3.08776	12.3086	0	0.434173	1.87846	12.4463	0.12289	5.39655	25.8023	4.54712	16.8934	0.11112	35.5371	4.9076		8.94949	1.75182
		1.17	13.375	2.16767	36.1889	1.74429	5.24955	7.03754	0.445457	8.81082	12.2255	4.4827	0	15.4643	7.34572	5.12752	8.2798	11.1704	0	0	6.73332	16.2073	0.0993646	12.3741	12.8047	8.78328	14.6797	0.138575	42.7607	0		9.06058	1.91798
		1.43	13.9779	2.42722	25.3426	1.47534	0.394039	2.89928	0.30011	8.22138	1.19172	0.558808	0	0.592794	3.55992	5.41887	4.84809	9.81698	0.0547885	0.0589946	3.75031	15.7658	0	14.3099	2.5393	10.4818	7.69535	0.371814	52.4936	0.0501454		6.7356	2.06196
		1.69	23.5687	0.853144	14.9672	0.0479511	1.39441	0	0.0460838	2.12411	5.24793	1.01631	0.29935	0.546505	2.14137	2.61721	1.62432	27.9395	0.34488	0.860678	35.4487	16.8341	0	18.5324	0.91281	8.08967	8.96418	0.537924	16.3645	0.711197		6.8584	1.85193
		1.95	31.6091	3.76167	11.9293	0	2.25982	0	0.140997	1.74034	0.0972417	0.167625	0.393494	0.586341	1.55487	5.17604	2.74538	13.3459	0.243104	2.06968	5.24305	24.5224	0	3.35036	2.17387	7.9529	7.63371	0.626409	32.1854	3.35306		5.88793	1.71618
		2.21	32.2523	4.13866	18.8951	0.0890468	1.64062	0	8.30635	2.35211	2.08841	0.420402	0	0.136445	2.51967	6.07182	5.79342	2.41882	0.856906	0.298094	12.8938	26.1129	0	0.100037	6.37836	5.90332	7.97636	0.543274	17.6296	0.715785		5.94756	1.58033
		2.47	22.184	6.89101	25.4675	0.636743	1.30484	0	1.83104	2.62879	8.09972	0.266779	0	0.0469616	7.28526	1.70103	9.85192	4.99977	1.16755	5.0574	18.2931	9.49153	0.100291	0.568958	6.806	3.65316	16.0668	0.694502	6.02231	0.763176		5.78143	1.31914
		2.73	15.2453	8.228	13.1027	0.622859	0.175237	0	0.162858	3.74248	2.90413	0.390756	0	0	6.2237	2.46826	10.912	7.29848	0	3.61191	16.3324	5.97643	0.84305	0.433492	2.65582	6.4162	22.6944	1.15833	8.90864	0.500982		5.03602	1.12834
		2.99	25.1311	3.22357	14.3786	0.308875	0.163157	0	0	7.98493	5.33077	0.360175	6.43269	0.181647	4.2389	3.58806	11.8219	2.93854	0	2.5961	4.68833	8.92798	2.27769	0.996994	5.32154	6.68291	9.77195	1.23656	24.4656	0.990538		5.5014	1.2591
		3.25	8.35217	0.91281	18.0589	0.0870171	0.267261	0	0.0519505	2.45412	12.4367	0.152243	0.496103	0.268352	2.62402	7.42847	12.8606	1.97825	0	0	11.9121	8.10233	3.67437	1.76485	8.8251	6.21416	6.10366	0.417355	39.1274	0.693001		5.54512	1.55914
		3.51	9.51338	1.06296	14.9635	0	0.149047	0	0.0505308	2.76304	0.185056	0.0958244	0.254501	0.0837531	1.11807	8.82329	13.2237	0.206894	0	0.0908934	31.2536	9.0564	0.895861	3.10708	4.4064	3.35575	9.6584	0.0903383	23.3298	0.527847		4.93807	1.46942
		3.77	13.3382	0.616906	18.7246	0	0	0	0.109679	2.14771	12.1697	0.291247	0	0	0.5101	6.48101	25.8042	0.506462	0	0.277367	5.96845	10.2364	4.26256	2.87378	8.80392	1.58613	9.83214	0	10.5821	0.652846		4.84913	1.25341
		12 hpi
		Nucleus
		Distance	Cell1	Cell2	Cell3	Cell4	Cell5	Cell6	Cell7	Cell8	Cell9	Cell10	Cell11	Cell12	Cell13	Cell14	Cell15	Cell16	Cell17	Cell18	Cell19	Cell20	Cell21	Cell22	Cell23	Cell24	Cell25	Cell26	Cell27	Cell28		Mean	Stderr
		0.13	25.5948	12.2809	14.9435	27.2053	5.70002	26.9514	9.13985	31.6395	15.8999	28.7513	3.66209	50.3557	3.09998	1.55005	49.9919	39.1012	22.4444	0	1.75138	14.1691	16.8298	49.1046	11.0087	13.1492	1.93867	1.25231	15.3156	17.999		18.2439	2.86882
		0.39	15.7292	61.6395	33.9849	8.61258	11.2222	27.7387	6.87402	34.2858	13.7727	79.2011	6.02064	43.5388	18.6541	11.2586	57.7655	51.9387	32.8642	0	7.36675	36.9718	40.5622	63.1164	14.7175	10.2219	7.88413	9.15402	15.4232	8.65668		26.042	4.02022
		0.65	37.8827	133.648	72.6522	10.3359	10.9796	38.0531	3.18923	25.421	15.9183	69.7847	14.401	36.0375	11.0818	39.5135	84.086	43.4404	57.3509	0	30.9541	57.9498	74.6643	74.1754	38.1493	31.0053	24.2257	18.9623	15.9951	7.92188		38.4921	5.757
		0.91	77.0441	155.907	94.986	14.2932	16.6969	6.70417	6.87894	33.172	22.5691	61.4029	38.5153	36.9377	1.10222	80.8339	102.32	56.6332	75.6498	1.02351	19.9922	64.0201	78.5342	81.6695	67.9601	71.1726	42.8484	22.8307	51.8514	11.4506		49.8214	6.96746
		1.17	114.873	157.19	94.1857	17.5509	20.0561	27.8862	7.76893	39.2359	27.1024	45.3559	67.597	40.9188	3.73666	72.3001	128.838	78.1717	69.8803	25.0385	17.1789	72.8072	93.7873	97.9067	71.1009	87.8652	44.7807	26.0611	34.3195	18.6253		57.2185	7.42261
		1.43	125.305	150.67	98.5279	21.6094	26.3936	71.1763	7.46369	96.1356	36.8093	74.7617	113.393	57.1514	17.0886	75.8571	143.291	82.2561	111.656	42.5169	31.6433	103.389	115.095	102.606	86.487	82.59	47.8387	33.0773	31.7322	22.5205		71.7514	7.7012
		1.69	139.691	143.816	103.633	29.7644	37.248	59.6893	12.9873	110.321	63.8239	43.843	155.745	61.8726	18.2066	71.914	155.968	80.4807	181.714	38.7092	48.6388	104.688	119.604	143.177	93.7284	103.909	54.6348	53.8547	42.5948	28.3072		82.2344	8.97381
		1.95	155.446	161.173	116.49	25.543	31.5633	86.5166	28.2995	129.236	67.9129	99.2446	167.409	59.2229	19.5695	70.6436	195.93	85.0178	159.415	52.4476	34.1773	107.575	122.278	144.606	108.446	65.317	53.1027	57.2111	20.3613	30.9946		87.6839	9.78044
		2.21	191.813	167.53	120.291	26.3841	44.8292	57.1441	42.9221	126.965	96.7456	110.759	157.298	81.768	26.7588	74.6565	199.671	106.642	133.883	65.7684	44.9483	130.005	112.09	134.81	110.43	74.6877	58.5789	45.796	20.1821	30.6081		92.6416	9.62904
		2.47	204.547	165.724	139.517	35.9394	41.6063	68.5485	40.1645	177.44	95.0717	73.8959	126.719	113.603	24.422	72.3387	164.031	134.313	106.964	45.4672	65.0085	127.429	123.302	134.785	115.44	65.4946	63.8747	38.969	34.8344	37.1603		94.1646	9.53296
		2.73	194.56	168.436	183.685	33.5643	41.0001	81.7693	34.1673	164.545	76.3475	69.6011	147.777	133.432	30.8631	73.5574	157.413	158.135	119.471	74.2206	69.2521	167.2	115.204	109.619	117.606	83.163	104.479	36.1481	28.9008	40.3674		100.517	9.92812
		2.99	192.14	151.216	213.018	29.6197	47.1294	75.6705	47.4714	157.844	88.5883	46.0333	133.667	141.149	35.0931	71.1601	160.022	147.873	213.708	44.6635	63.9861	213.978	103.619	119.087	105.94	78.6225	94.0984	44.6637	32.3932	34.7297		103.114	11.3824
		3.25	173.506	147.89	211.304	31.3261	52.8576	89.0698	45.0979	190.646	90.724	64.3439	231.823	152.459	31.9579	78.9839	144.642	149.862	187.252	56.5819	77.7179	223.158	127.3	136.962	109.472	93.9469	68.2169	56.8958	49.7421	38.2791		111.143	11.6461
		3.51	189.193	158.94	197.633	33.4121	51.0007	80.0557	41.474	158.795	76.6163	88.8087	228.064	147.422	37.0063	75.116	104.036	154.729	195.113	78.1379	86.009	237.673	164.106	121.824	108.81	77.0632	62.1931	35.0889	57.8056	44.5378		110.381	11.6917
		3.77	167.824	168.031	193.645	44.1031	41.4006	117.185	46.9721	144.778	92.097	114.173	265.427	138.625	42.882	77.114	125.854	153.768	227.454	72.6197	91.5096	236.995	169.819	120.464	148.148	105.129	72.5556	41.4676	53.8408	43.7855		118.488	12.0354
		12 hpi
		Cytoplasm
		Distance	Cell1	Cell2	Cell3	Cell4	Cell5	Cell6	Cell7	Cell8	Cell9	Cell10	Cell11	Cell12	Cell13	Cell14	Cell15	Cell16	Cell17	Cell18	Cell19	Cell20	Cell21	Cell22	Cell23	Cell24	Cell25	Cell26	Cell27	Cell28		Mean	Stderr
		0.13	2.00911	0.305008	13.86	39.7271	1.06615	29.3205	11.5186	13.4366	25.5005	9.06901	39.6356	38.8963	2.35829	0.992812	36.845	24.42	3.40735	0	5.5358	5.05442	8.00325	42.2496	7.31956	16.9276	1.31675	0.306589	17.6793	68.5349		16.6177	3.30577
		0.39	0.81616	0	15.0089	28.8092	4.39628	9.71114	22.7341	16.9062	33.388	4.95815	34.1277	27.3231	0.856869	0.178766	25.6886	13.9269	9.52018	1.27939	1.50153	15.6116	3.82321	31.8577	8.29192	0	0.893156	2.29661	9.02776	31.9268		12.6736	2.27812
		0.65	1.32388	0	22.7789	9.81238	43.4238	7.27084	8.80282	17.5405	33.7208	24.6815	19.6963	57.8595	2.55213	0.058702	20.4077	5.41712	14.972	18.5145	1.52983	44.6974	2.49939	18.3598	6.26067	0	0.0728714	4.69406	11.5287	23.4519		15.0689	2.85715
		0.91	0.243005	0	10.7483	10.1784	20.9683	9.46993	17.4199	7.49979	19.6829	58.9652	55.5906	46.7932	0.814055	0.123532	12.418	1.58753	15.7842	0	11.3614	19.9634	11.4902	11.8712	7.15134	0	0.377852	9.41366	10.0084	13.085		13.6789	2.96177
		1.17	0.445644	0	9.58777	17.9977	18.7519	12.1599	18.0876	2.60147	18.6779	27.9808	37.5772	26.8827	4.68092	0.301639	12.5809	2.21594	23.0312	0	10.5426	3.6034	26.175	7.86267	9.60326	0.111856	0.0618303	10.9015	7.30117	14.8455		11.5918	1.93311
		1.43	4.97921	0	10.7001	6.32175	37.929	17.9754	30.9025	1.91603	31.8121	41.381	47.7679	31.1844	1.22356	0.705824	19.0312	7.02151	34.4507	0	14.7103	0	25.2755	4.56066	14.4348	0	0	9.57188	2.06631	5.00255		14.3187	2.80381
		1.69	9.35958	0	3.4252	8.14415	41.5597	37.7334	8.47372	4.99467	27.8769	16.5727	4.68686	37.0974	4.88331	0.322168	12.5802	4.88918	20.9566	0	5.13223	0	35.234	15.4082	17.7005	18.7357	0	6.04892	1.68077	6.09255		12.4853	2.40975
		1.95	4.99602	0	9.35577	7.32254	16.4218	1.96707	1.9549	6.73089	24.7073	24.7361	28.9061	24.5976	18.8151	0.89814	12.1478	9.9541	27.7744	0	4.55547	10.7286	17.4222	14.2372	11.1323	5.60204	0.256154	24.5618	3.58099	4.4744		11.3513	1.7632
		2.21	1.65175	0	10.1058	10.1932	9.00437	0.792256	2.66739	9.02379	19.5605	24.3461	0.734636	20.7846	0.257454	0.788955	13.5706	19.2063	19.665	0	2.3425	13.8683	22.1492	12.003	6.72189	0.60156	0.826749	22.7285	1.35568	7.81592		9.02736	1.58688
		2.47	1.19539	0	5.35787	13.8198	36.7673	9.68355	5.8622	5.19978	19.271	16.8437	20.6695	17.5735	0	1.41607	8.5606	9.23825	28.1367	0	10.9401	4.47516	20.0209	8.19299	7.32417	0.333048	1.82441	1.90515	1.49964	9.41266		9.48298	1.7491
		2.73	3.91347	0	5.53823	8.03109	12.0367	6.68066	14.8905	5.09222	33.9103	12.7625	4.15726	5.64535	0.10202	0.529263	7.18583	0.72455	12.8292	0	20.0607	0.328366	43.0162	6.55114	5.83733	0	0.439238	20.5556	1.55843	11.6494		8.7152	1.95542
		2.99	6.30714	0.0456571	11.3055	9.13273	31.6397	17.9725	1.19942	3.26143	25.4147	7.21088	5.9236	13.9842	0.189957	0.146464	7.78334	1.51434	37.3065	0	22.5601	0.358616	27.6341	10.0905	7.39645	0	0	2.96127	1.73071	9.27153		9.36933	2.0051
		3.25	8.68356	13.1842	16.6814	4.10972	45.3198	12.0758	6.3649	4.26586	27.9634	6.45024	1.4509	3.45843	3.04063	1.2017	4.39304	0.881514	22.2902	0	15.8085	0	22.2764	18.013	3.20589	0	0.343024	0.47719	1.43042	6.84481		8.93623	2.01259
		3.51	1.60526	2.78554	3.59513	7.60327	12.6861	21.0873	9.34072	2.50507	40.4504	19.8081	0	1.60522	4.08238	0.586304	5.38689	0.88161	18.0933	0	5.43509	0	18.1213	11.9893	3.73624	0	0.691133	0.350721	8.16003	12.738		7.61873	1.74626
		3.77	3.37082	1.90457	2.98235	9.61486	11.6865	9.99363	0.464588	4.19187	45.5732	32.338	3.11429	1.73306	0.29512	0	10.1324	2.47426	15.9426	0	2.87572	0	10.8829	5.00042	12.6733	0	0.708968	0.86123	0.882426	19.4267		7.4687	1.99166

## Sheet: Fig 3B
4 hpi
Bin	Distance change	Cell1	Cell2	Cell3	Cell4	Cell5	Cell6	Cell7	Cell8	Cell9	Cell10	Cell11	Cell12	Cell13	Cell14	Cell15	Cell16	Cell17	Cell18	Cell19	Cell20	Cell21	Cell22	Cell23	Cell24	Cell25	Cell26	Cell27	Cell28		Mean	Stderr
238	-1.495	1	0	0	0	1	1	0	0	0	1	0	0	1	0	0	0	0	1	2	0	0	0	0	0	0	0	2	4		0.5	0.174423
239	-1.365	0	0	0	0	3	1	0	0	0	2	0	0	2	0	0	0	0	1	1	1	1	2	0	0	0	0	0	6		0.714286	0.251225
240	-1.235	0	0	0	0	2	2	0	0	0	1	0	1	4	1	0	1	1	3	10	5	0	0	0	0	0	1	1	4		1.32143	0.418025
241	-1.105	3	1	0	0	3	3	0	0	0	5	0	4	4	6	0	0	0	3	8	4	0	1	0	0	0	0	6	14		2.32143	0.621599
242	-0.975	6	1	0	0	9	3	2	1	2	0	1	1	4	4	0	1	1	2	11	26	3	2	9	0	1	0	8	19		4.17857	1.15247
243	-0.845	6	2	0	0	13	4	4	1	1	6	1	2	11	7	1	2	1	8	18	17	7	5	8	0	2	0	6	25		5.64286	1.17763
244	-0.715	10	2	0	0	21	15	5	2	5	20	3	4	23	13	1	5	1	12	35	40	11	9	11	2	0	3	25	39		11.3214	2.2526
245	-0.585	27	7	2	1	28	25	6	8	10	32	2	7	32	23	0	2	4	32	48	62	16	18	31	5	2	3	33	53		18.5357	3.2674
246	-0.455	40	16	5	2	50	45	16	10	20	58	2	20	60	36	2	12	1	53	87	115	39	28	44	6	4	11	61	92		33.3929	5.74579
247	-0.325	83	34	12	6	92	92	41	16	40	110	11	54	128	84	6	24	32	107	220	265	74	64	85	18	18	20	110	164		71.7857	12.146
248	-0.195	186	77	76	38	171	241	128	68	173	271	39	134	242	183	34	96	67	262	468	597	218	193	207	64	85	77	260	337		178.286	24.8262
249	-0.065	364	133	165	112	231	458	286	112	424	431	86	292	388	279	121	228	150	512	820	1135	486	449	349	210	193	158	418	447		337.036	43.1212
250	0.065	373	125	157	107	218	447	271	123	420	429	94	328	365	292	143	217	147	508	819	1109	492	439	351	199	220	144	419	435		335.393	42.2858
251	0.195	207	62	49	39	164	240	129	58	163	237	53	163	256	158	32	98	75	285	491	607	263	228	189	72	101	61	256	310		180.214	25.5364
252	0.325	74	30	12	6	95	97	42	14	52	119	14	46	120	62	7	19	13	98	181	285	84	81	82	25	17	25	123	168		71.1071	12.1824
253	0.455	41	17	6	1	49	44	22	6	17	54	4	15	54	34	3	15	8	45	100	132	47	25	47	9	0	9	50	92		33.7857	6.12229
254	0.585	19	10	2	1	16	34	8	8	14	29	4	11	31	21	1	9	2	29	66	70	15	14	24	2	3	6	35	66		19.6429	3.74244
255	0.715	13	6	1	1	14	11	1	2	8	12	3	8	17	12	1	3	2	18	34	48	10	10	12	2	2	2	19	46		11.3571	2.37448
256	0.845	4	1	1	0	10	10	4	2	3	6	1	3	8	9	0	4	3	7	20	19	5	5	7	1	0	0	14	15		5.78571	1.06453
257	0.975	4	1	1	0	9	7	1	0	2	3	0	0	8	8	0	2	0	7	12	9	6	1	4	0	0	0	7	17		3.89286	0.84098
258	1.105	0	0	0	0	5	7	1	1	1	2	1	3	4	3	0	0	1	2	4	7	1	3	1	0	1	1	4	13		2.35714	0.549686
259	1.235	0	0	0	1	2	2	0	1	0	1	0	1	3	2	0	0	0	1	4	4	0	0	1	0	0	1	7	7		1.35714	0.375205
260	1.365	0	0	0	0	0	1	0	1	0	0	0	0	0	0	0	0	0	1	2	2	2	1	0	0	0	0	0	10		0.714286	0.366801
261	1.495	1	1	0	0	0	0	0	0	0	1	0	0	1	1	0	0	1	0	1	0	0	0	1	0	0	0	0	2		0.357143	0.105588
8 hpi
Bin	Distance change	Cell1	Cell2	Cell3	Cell4	Cell5	Cell6	Cell7	Cell8	Cell9	Cell10	Cell11	Cell12	Cell13	Cell14	Cell15	Cell16	Cell17	Cell18	Cell19	Cell20	Cell21	Cell22	Cell23	Cell24	Cell25	Cell26	Cell27	Cell28		Mean	Stderr
238	-1.495	0	1	1	3	4	0	1	2	0	0	0	3	0	2	5	0	0	1	1	0	0	0	1	0	1	0	3	0		1.03571	0.264686
239	-1.365	0	0	6	2	6	0	1	4	0	0	0	4	2	9	3	4	0	0	1	0	0	1	3	3	3	0	3	0		1.96429	0.443895
240	-1.235	1	1	3	6	6	0	1	11	0	0	0	6	3	5	9	7	0	0	4	2	0	1	10	5	2	1	2	2		3.14286	0.616601
241	-1.105	0	2	10	9	11	2	8	18	0	0	0	13	7	11	21	12	2	3	3	0	0	5	16	5	8	2	4	2		6.21429	1.12494
242	-0.975	2	7	12	16	23	2	12	27	0	0	3	15	8	22	31	15	1	3	10	2	0	4	19	19	13	5	11	7		10.3214	1.65076
243	-0.845	6	10	28	21	30	4	11	43	0	0	2	22	14	39	52	30	7	4	17	4	3	6	52	13	18	7	22	7		16.8571	2.88525
244	-0.715	5	14	43	48	61	1	41	82	0	1	2	43	21	55	70	47	6	15	38	9	1	8	83	38	37	14	51	21		30.5357	4.82676
245	-0.585	9	21	87	69	95	8	73	155	2	1	8	77	58	95	148	99	22	29	55	20	8	28	116	54	49	22	81	40		54.6071	8.20607
246	-0.455	34	33	131	108	164	23	140	235	4	4	13	106	76	181	189	163	30	52	77	40	8	52	150	88	110	28	124	86		87.4643	12.1272
247	-0.325	87	100	270	203	276	60	356	521	14	11	23	214	223	331	407	269	84	117	170	90	30	96	335	158	233	100	231	175		185.143	24.3192
248	-0.195	238	235	560	424	482	107	612	932	63	53	41	483	397	647	730	553	299	269	429	301	87	245	748	387	465	206	635	595		400.821	44.24
249	-0.065	447	439	961	650	698	189	947	1387	175	107	105	843	642	1122	1295	893	742	584	780	590	242	491	1204	636	943	373	1229	1417		718.964	73.3409
250	0.065	434	421	900	630	732	212	934	1399	167	112	105	864	630	1137	1321	865	743	617	754	599	223	489	1194	651	938	392	1255	1361		717.107	72.9582
251	0.195	250	223	589	442	474	92	593	843	65	63	48	512	450	655	731	489	279	281	385	237	96	251	735	380	525	218	600	572		395.643	42.6168
252	0.325	81	84	262	196	292	39	299	556	8	18	28	224	186	334	367	309	86	108	153	79	29	102	355	161	196	68	261	215		182	25.0788
253	0.455	42	49	130	110	138	21	144	204	3	3	4	79	80	177	198	129	37	52	96	27	5	45	185	82	104	61	121	71		85.6071	11.552
254	0.585	14	20	69	67	73	17	81	153	2	3	4	63	43	95	141	81	28	18	47	16	6	16	112	60	70	22	58	47		50.9286	7.72287
255	0.715	6	14	55	47	50	7	35	100	1	1	8	38	27	49	57	46	12	13	25	7	2	6	63	30	36	14	40	17		28.7857	4.50172
256	0.845	2	6	23	32	27	1	18	51	1	4	0	22	9	30	49	29	4	8	12	7	3	7	36	22	17	6	23	13		16.5	2.69307
257	0.975	1	8	14	21	19	1	7	25	0	1	1	15	8	15	31	15	4	2	5	1	2	4	35	9	14	4	6	7		9.82143	1.78475
258	1.105	3	4	8	6	11	1	4	27	0	2	0	10	3	13	13	11	1	2	7	2	0	0	18	11	10	1	3	3		6.21429	1.20883
259	1.235	0	3	9	6	7	0	5	6	0	0	0	4	2	9	7	4	0	1	3	0	0	0	8	4	4	1	7	3		3.32143	0.584304
260	1.365	2	0	3	3	8	1	2	3	0	0	0	2	1	7	6	4	0	2	2	1	2	1	6	3	1	1	2	4		2.39286	0.409346
261	1.495	0	0	2	1	3	0	0	2	0	0	0	4	0	1	5	2	0	1	2	0	0	1	2	3	1	0	3	0		1.17857	0.267526
12 hpi
Bin	Distance change	Cell1	Cell2	Cell3	Cell4	Cell5	Cell6	Cell7	Cell8	Cell9	Cell10	Cell11	Cell12	Cell13	Cell14	Cell15	Cell16	Cell17	Cell18	Cell19	Cell20	Cell21	Cell22	Cell23	Cell24	Cell25	Cell26	Cell27	Cell28		Mean	Stderr
238	-1.495	9	17	7	0	2	0	0	2	1	2	0	4	1	3	0	1	0	1	1	1	2	4	4	0	0	0	1	2		2.32143	0.682459
239	-1.365	7	21	10	1	0	0	1	4	3	2	1	13	0	2	6	5	0	3	2	1	6	4	6	2	1	0	4	1		3.78571	0.874926
240	-1.235	10	43	15	3	2	1	0	12	10	4	0	21	5	3	6	6	3	0	7	3	9	10	13	7	1	0	2	1		7.03571	1.6591
241	-1.105	27	48	37	2	1	2	2	18	17	5	2	21	9	21	10	14	1	6	8	6	22	12	23	3	5	2	2	3		11.75	2.24057
242	-0.975	32	83	50	4	9	1	3	23	24	1	1	42	22	27	20	27	6	10	14	7	27	30	21	9	6	2	7	16		18.7143	3.4125
243	-0.845	47	142	76	22	11	5	2	46	26	5	6	62	20	51	13	52	7	8	14	9	52	41	55	8	12	6	18	21		29.8929	5.76693
244	-0.715	94	191	142	40	18	21	7	68	43	11	8	108	46	91	28	76	22	20	33	17	58	82	102	24	26	15	34	39		52.2857	8.41513
245	-0.585	145	343	260	89	37	23	9	123	57	11	15	183	69	198	35	112	31	36	60	38	140	117	145	52	54	26	55	63		90.2143	15.1337
246	-0.455	200	485	382	192	51	40	23	167	99	20	33	298	128	342	72	204	57	79	104	59	215	207	217	69	111	60	74	142		147.5	22.0621
247	-0.325	343	767	660	405	117	91	54	316	168	55	58	565	271	664	155	382	117	123	183	107	482	399	413	147	236	148	184	303		282.607	38.0212
248	-0.195	585	1204	1188	696	250	275	226	623	374	174	221	1210	555	982	368	613	323	295	414	313	819	782	699	328	471	326	395	557		545.214	57.9854
249	-0.065	905	1577	1666	976	425	695	564	1118	564	391	358	1908	838	1183	760	835	640	545	750	470	1260	1174	1068	566	706	509	761	806		857.786	74.3826
250	0.065	914	1644	1630	1006	455	661	572	1107	579	386	349	1972	818	1185	751	853	612	545	706	477	1297	1200	1048	577	726	540	733	794		862.036	76.2363
251	0.195	590	1260	1191	732	228	279	216	622	390	169	199	1207	506	975	387	628	302	310	396	272	816	763	744	358	464	325	417	503		544.607	59.4533
252	0.325	358	806	648	408	106	93	59	332	191	56	66	591	299	662	167	373	113	123	193	112	423	403	370	143	215	158	182	281		283.25	38.1252
253	0.455	200	502	418	195	66	47	23	183	93	21	29	300	133	336	85	197	45	64	86	61	259	202	251	71	119	69	94	130		152.821	23.168
254	0.585	122	306	212	79	31	22	12	111	64	19	18	168	93	175	57	111	31	49	55	38	146	118	133	52	64	31	57	60		86.9286	12.8715
255	0.715	86	173	139	37	23	12	7	73	34	7	9	92	48	82	30	73	19	19	34	19	78	69	80	26	20	15	19	38		48.6071	7.75865
256	0.845	64	138	74	21	7	6	3	48	28	4	2	48	24	53	16	45	12	9	19	16	38	44	36	13	18	2	21	19		29.5714	5.46282
257	0.975	37	85	45	11	3	4	1	27	17	5	3	32	18	30	10	19	9	8	14	11	26	22	31	7	6	2	13	15		18.25	3.30689
258	1.105	25	44	29	5	5	3	0	26	8	2	1	18	6	14	9	18	7	3	9	3	21	15	21	4	5	1	6	1		11.0357	2.02202
259	1.235	16	42	19	2	4	3	0	11	8	2	1	12	7	8	7	11	1	3	5	3	11	5	3	4	1	0	6	3		7.07143	1.58024
260	1.365	12	13	13	1	3	0	0	7	6	1	0	11	3	2	3	4	0	0	1	1	5	6	8	1	2	0	0	1		3.71429	0.799896
261	1.495	3	20	1	1	0	3	0	2	3	0	1	4	0	4	1	5	0	2	2	0	4	0	4	1	0	1	0	1		2.25	0.721229

[truncated: 7 more sheets: Fig 3C, Fig 3D, Fig 4B, Fig 4C, Fig S3, Fig S4, Table 1]
